# Supplementary material for: What motivates consumers to buy organic foods? Results of an empirical study in the United States
Source: PLoS One. 2021 Sep 10;16(9):e0257288. doi: 10.1371/journal.pone.0257288 (PMC8432837; doi:10.1371/journal.pone.0257288)
Supplement: S1 Dataset — (XLSX) [file pone.0257288.s001.xlsx]

## Sheet: Sheet1
QID1	QID2	QID3	QID4	QID5	QID6	QID7	QID8	QID9	QID10	QID11	QID12	QID13	QID14	QID15	QID16	QID17	QID18	QID19	QID20	QID21	QID22	QID23	QID24	QID25	QID26	QID27	QID28	QID29	QID30	QID3_TEXT	QID4_TEXT
No	Probably not																													I dont think they are any healthier than regular foods and they are too expensive	if its cost was close to that of regular food
No	Might or might not																													Price	Price
No	Definitely not																													No use	The want to eat healthy
Yes
No	Might or might not																													They can be expensive	Health
No	Definitely yes	Healthy Contents,Pesticide Free,Freshness,Environmentally Friendly	Somewhat agree	Somewhat agree	Somewhat agree	Somewhat agree	Neither agree nor disagree	Somewhat agree	Neither agree nor disagree	Neither agree nor disagree	Neither agree nor disagree	Somewhat agree	Somewhat agree	Strongly agree	Strongly agree	Very useful	Somewhat agree	Strongly agree	Strongly agree	Somewhat agree	Strongly agree	Somewhat agree	Somewhat disagree	Female	51 - 60 years	High School	3 - 4	80,001 to 100,000	Work Full-time	I do purchase	Personal preference and any sale
No	Probably yes	Healthy Contents,Pesticide Free,Environmentally Friendly,To try something new	Neither agree nor disagree	Somewhat agree	Neither agree nor disagree	Somewhat agree	Somewhat agree	Somewhat agree	Strongly disagree	Somewhat disagree	Neither agree nor disagree	Somewhat agree	Somewhat agree	Somewhat agree	Somewhat agree	Very useful	Neither agree nor disagree	Somewhat agree	Neither agree nor disagree	Neither agree nor disagree	Strongly disagree	Strongly disagree	Neither agree nor disagree	Female	18 - 30 years	Undergraduate	5 or more	Less than 40,000	Student	Expensive	Pesticides
No	Might or might not																													too expensive	less expensive
No	Probably yes	Healthy Contents	Somewhat agree	Somewhat agree	Somewhat disagree	Strongly disagree	Somewhat agree	Somewhat agree	Somewhat agree	Somewhat disagree	Strongly disagree	Strongly agree	Somewhat agree	Somewhat agree	Strongly disagree	Very useful	Neither agree nor disagree	Somewhat agree	Strongly agree	Somewhat disagree	Somewhat disagree	Somewhat disagree	Somewhat disagree	Female	18 - 30 years	Undergraduate	3 - 4	Above 100,001	Student
No	Definitely not																													Expensive	Cheaper than non organic
No	Might or might not																													I do purchase organic product just not as much as I should	Healthier life style
No	Probably yes	To try something new	Somewhat agree	Somewhat agree	Neither agree nor disagree	Neither agree nor disagree	Neither agree nor disagree	Strongly agree	Somewhat agree	Neither agree nor disagree	Somewhat agree	Neither agree nor disagree	Neither agree nor disagree	Neither agree nor disagree	Neither agree nor disagree	Very useful	Somewhat agree	Somewhat disagree	Neither agree nor disagree	Somewhat agree	Somewhat disagree	Somewhat disagree	Neither agree nor disagree	Male	18 - 30 years	High School	5 or more	80,001 to 100,000	Student	Can?t find them	Health
No	Might or might not																													Expensive	Prices being dropped a little would help
No	Might or might not																													Price	Depending on the products
No	Definitely yes	Healthy Contents,Pesticide Free,Environmentally Friendly,Tastes Better,To try something new	Somewhat agree	Somewhat agree	Somewhat disagree	Somewhat agree	Somewhat agree	Neither agree nor disagree	Somewhat agree	Strongly disagree	Somewhat agree	Strongly agree	Somewhat disagree	Somewhat disagree	Somewhat disagree	Very useful	Somewhat agree	Strongly agree	Strongly agree	Neither agree nor disagree	Somewhat agree	Somewhat disagree	Strongly disagree	Female	31 - 40 years	Graduate	3 - 4	60,001 to 80,000	Work Full-time	Too expensive to buy regularly	Lower price point
No	Might or might not
No	Probably not																													Too Expensive	If it became more affordable to buy regularly
No	Definitely yes	Freshness	Somewhat agree	Somewhat agree	Somewhat agree	Neither agree nor disagree	Somewhat agree	Somewhat agree	Somewhat disagree	Somewhat agree	Neither agree nor disagree	Somewhat agree	Strongly agree	Strongly disagree	Strongly disagree	Moderately useful	Neither agree nor disagree	Somewhat agree	Somewhat agree	Somewhat agree	Strongly agree	Somewhat agree	Neither agree nor disagree	Female	18 - 30 years	Undergraduate	1 - 2	Less than 40,000	Work Full-time	Price	Price
No	Might or might not																													Price	Lower Price
No	Might or might not																													Price	Taste
No	Might or might not																													They?re so damn expensive	Ingredients I can pronounce and won?t kill me
No	Might or might not																													Too Expensive	Lower Price
No	Might or might not																													Expensive	Cheaper
No	Might or might not																													Doesn't matter to me whether things are organic	Price or significant healtg reasons
No	Definitely not																													Expensive	Explaining how organic food is better or healthier .
No	Might or might not																													Expensive	Family
No	Definitely not																													Price	Price
No	Might or might not																													Cost	Quality
Yes
No	Might or might not																													Price	Price
No	Might or might not																													I don?t check to be honest	Anything health related and price
No	Might or might not																													Expensive	If it is inexpensive.
No	Probably not																													To Expensive	More value to the product and cheaper costs
Yes
Yes
No	Probably yes	Healthy Contents,Freshness,To try something new	Strongly agree	Strongly agree	Somewhat agree	Somewhat disagree	Somewhat agree	Strongly agree	Somewhat agree	Somewhat agree	Somewhat disagree	Somewhat agree	Somewhat disagree	Neither agree nor disagree	Strongly disagree		Neither agree nor disagree	Somewhat agree	Somewhat agree	Neither agree nor disagree	Neither agree nor disagree	Strongly disagree	Somewhat disagree	Male	18 - 30 years	Undergraduate	5 or more	60,001 to 80,000	Student	Price and convenience	Price
No	Probably not																													Just because.	Just being healthier
No	Probably not																													Money
No	Might or might not																													Expensive	Same price as non-organic
No	Might or might not																													Price	Quality
No	Definitely not																													Not worth the extra money	I wouldn?t
No	Might or might not																													More expensive	Health reasons
No	Might or might not																													cost	Quality
No	Might or might not																													I'm not sure what organic really means in products	If I understand it better or get educated on what organic products can do for me.
No	Probably not																													Expensive	Probably not a whole lot
No	Might or might not																													Don't care	Cheap & convenient
No	Definitely not																													Not worth it for me. I like the fake shit	Cheaper prices
No	Might or might not																													Expensive	Price
No	Probably yes	Healthy Contents,Pesticide Free,Freshness,Environmentally Friendly,Tastes Better,To try something new	Somewhat agree	Strongly agree	Somewhat disagree	Strongly agree	Somewhat agree	Strongly agree	Neither agree nor disagree	Neither agree nor disagree	Somewhat disagree	Somewhat agree	Somewhat agree	Somewhat agree	Neither agree nor disagree	Very useful	Somewhat agree	Somewhat agree	Strongly agree	Somewhat agree	Somewhat agree	Somewhat disagree	Somewhat agree	Female	18 - 30 years	Undergraduate	1 - 2	40,001 to 60,000	Work Full-time	Price
No	Might or might not																														Healthier for you
No	Might or might not																													Cost and worry that it?s not true.
No	Might or might not																													Expensive	Less cosf
No	Definitely yes	Healthy Contents,Pesticide Free,Freshness,Environmentally Friendly,Tastes Better,To try something new	Strongly agree	Strongly agree	Somewhat disagree	Somewhat agree	Somewhat agree	Somewhat agree	Somewhat agree	Neither agree nor disagree	Somewhat agree	Strongly agree	Strongly agree	Strongly agree	Neither agree nor disagree	Very useful	Neither agree nor disagree	Somewhat agree	Strongly agree	Somewhat agree	Strongly agree	Strongly agree	Somewhat agree	Female	18 - 30 years	Graduate	1 - 2	40,001 to 60,000	Work Full-time
No	Probably yes	To try something new	Strongly agree	Somewhat disagree	Somewhat agree	Strongly disagree	Somewhat agree	Somewhat disagree	Somewhat agree	Strongly disagree	Neither agree nor disagree	Strongly agree	Strongly disagree	Somewhat disagree	Strongly agree	Moderately useful	Neither agree nor disagree	Strongly agree	Neither agree nor disagree	Strongly disagree	Strongly disagree	Neither agree nor disagree	Strongly disagree	Male	18 - 30 years	Undergraduate	3 - 4	40,001 to 60,000	Student	I prefer to save money most of the time.	Cheaper prices.
No	Definitely yes	Environmentally Friendly	Strongly agree	Somewhat disagree	Somewhat agree	Somewhat agree	Strongly agree	Neither agree nor disagree	Neither agree nor disagree	Somewhat disagree	Somewhat agree	Somewhat agree	Somewhat disagree	Somewhat agree	Neither agree nor disagree	Moderately useful	Somewhat agree	Somewhat agree	Neither agree nor disagree	Neither agree nor disagree	Somewhat disagree	Strongly disagree	Strongly disagree	Female	18 - 30 years	Undergraduate	3 - 4	60,001 to 80,000	Student	expensive	Cheaper
No	Might or might not																													Pricy	Benefits & Lower price
No	Might or might not																													They?re expensive	Lower prices
No	Probably not																													Expensive	Cheaper options.
No	Might or might not																													I don?t find the need to.	If I an not able to find the inorganic product.
No	Might or might not																													They are expensive as hell and hard to find	Healthy
No	Probably not																													I don?t really care if it?s organic or not	Pricing
No	Probably not																													Not sure	If i knew what an organic product is
No	Probably yes	Healthy Contents,To try something new	Somewhat agree	Neither agree nor disagree	Somewhat disagree	Strongly disagree	Somewhat agree	Neither agree nor disagree	Strongly disagree	Strongly disagree	Strongly disagree	Strongly agree	Somewhat agree	Strongly agree	Strongly agree	Moderately useful	Neither agree nor disagree	Somewhat agree	Neither agree nor disagree	Strongly disagree	Neither agree nor disagree	Somewhat disagree	Somewhat disagree	Female	18 - 30 years	High School	5 or more	40,001 to 60,000	Student	Expense	More flavor
No	Definitely not																													Cuz?	Doesn?t taste like crap?
No	Might or might not																													Cost	Reduced expense
No	Probably yes	Healthy Contents,Pesticide Free	Somewhat agree	Strongly agree	Neither agree nor disagree	Strongly agree	Somewhat agree	Somewhat agree	Somewhat agree	Somewhat disagree	Somewhat agree	Somewhat agree	Somewhat disagree	Somewhat agree	Somewhat disagree	Extremely useful	Somewhat agree	Somewhat agree	Somewhat agree	Somewhat agree	Somewhat disagree	Somewhat disagree	Somewhat agree	Female	18 - 30 years	Undergraduate	1 - 2	Less than 40,000	Student	Too expensive	Less expensive
No	Might or might not																													They?re expensive.	Health benefits
No	Probably yes	Healthy Contents,Environmentally Friendly	Neither agree nor disagree	Neither agree nor disagree	Neither agree nor disagree	Somewhat agree	Somewhat agree	Somewhat agree	Somewhat agree	Somewhat agree	Somewhat agree	Somewhat agree	Somewhat agree	Neither agree nor disagree	Somewhat disagree	Moderately useful	Somewhat agree	Somewhat agree	Somewhat agree	Somewhat agree	Somewhat disagree	Neither agree nor disagree	Somewhat agree	Female	18 - 30 years	Graduate	5 or more	60,001 to 80,000	Work Full-time	Cost of organic	Awareness
No	Probably yes	Healthy Contents,Freshness,Tastes Better	Somewhat agree	Strongly agree	Somewhat agree	Somewhat agree	Somewhat disagree	Strongly agree	Somewhat agree	Somewhat disagree	Somewhat agree	Somewhat agree	Somewhat agree	Somewhat disagree	Neither agree nor disagree	Extremely useful	Strongly agree	Somewhat agree	Somewhat agree	Somewhat agree	Somewhat agree	Somewhat agree	Somewhat disagree	Female	18 - 30 years	Graduate	1 - 2	40,001 to 60,000	Work Full-time	Availability and price	Price
No	Might or might not																													too costly	reduced price
No	Might or might not																													Expensive	Healthy
No	Definitely not																													It sucks	Expensive
Yes
No	Probably yes	Freshness	Neither agree nor disagree	Somewhat agree	Neither agree nor disagree	Somewhat agree	Somewhat agree	Neither agree nor disagree	Neither agree nor disagree	Neither agree nor disagree	Neither agree nor disagree	Strongly agree	Neither agree nor disagree	Somewhat agree	Neither agree nor disagree	Slightly useful	Neither agree nor disagree	Somewhat agree	Somewhat agree	Neither agree nor disagree	Somewhat disagree	Somewhat disagree	Neither agree nor disagree	Female	18 - 30 years	High School	3 - 4	40,001 to 60,000	Work Full-time	Too expensive	Same price as regular items
No	Probably yes	Healthy Contents	Somewhat agree	Strongly agree	Neither agree nor disagree	Somewhat agree	Somewhat agree	Neither agree nor disagree	Somewhat agree	Neither agree nor disagree	Somewhat agree	Neither agree nor disagree	Neither agree nor disagree	Somewhat agree	Somewhat agree	Very useful	Strongly agree	Somewhat agree	Somewhat agree	Somewhat agree	Neither agree nor disagree	Neither agree nor disagree	Somewhat agree	Male	18 - 30 years	Graduate	3 - 4	60,001 to 80,000	Work Full-time		Healthier lifestyle and body
No	Probably not																													Unknown reasons.m	Cost less
No	Probably yes	Healthy Contents	Strongly agree	Strongly agree	Neither agree nor disagree	Somewhat disagree	Somewhat agree	Somewhat agree	Neither agree nor disagree	Somewhat disagree	Somewhat disagree	Strongly agree	Somewhat agree	Somewhat agree	Neither agree nor disagree	Very useful	Somewhat agree	Strongly agree	Somewhat agree	Somewhat disagree	Somewhat agree	Somewhat disagree	Somewhat agree	Female	18 - 30 years	Graduate	1 - 2	Less than 40,000	Student	Expensive	Heslth
No	Probably yes	Pesticide Free,Environmentally Friendly	Somewhat agree	Strongly agree	Somewhat agree	Strongly agree	Somewhat agree	Strongly agree	Strongly agree	Neither agree nor disagree	Neither agree nor disagree	Strongly agree	Strongly agree	Somewhat agree	Somewhat agree	Very useful	Strongly agree	Strongly agree	Strongly agree	Somewhat agree	Somewhat agree	Somewhat agree	Somewhat agree	Female	18 - 30 years	Undergraduate	3 - 4	Less than 40,000	Student	Too expensive as a college student	Lower price
No	Might or might not																													Price	Price
No	Probably not																													Expensive	Lower prices
No	Probably not																													expensive	if the prices were cheaper
No	Probably yes	Healthy Contents,Pesticide Free,Freshness,Tastes Better	Somewhat agree	Somewhat agree	Somewhat disagree	Neither agree nor disagree	Somewhat agree	Somewhat agree	Strongly agree	Somewhat disagree	Neither agree nor disagree	Strongly agree	Somewhat agree	Somewhat agree	Somewhat agree	Very useful	Neither agree nor disagree	Somewhat disagree	Somewhat agree	Somewhat disagree	Somewhat disagree	Somewhat disagree	Somewhat disagree	Male	18 - 30 years	Undergraduate	3 - 4	80,001 to 100,000	Student	I?m broke man.	If it?s on sale?
No	Definitely not																													More expensive	Affordable price
No	Probably yes	Healthy Contents,Pesticide Free,Freshness,Environmentally Friendly,Tastes Better,To try something new	Somewhat agree	Neither agree nor disagree	Neither agree nor disagree	Neither agree nor disagree	Neither agree nor disagree	Neither agree nor disagree	Somewhat agree	Neither agree nor disagree	Neither agree nor disagree	Strongly agree	Neither agree nor disagree	Somewhat disagree	Neither agree nor disagree	Moderately useful	Neither agree nor disagree	Somewhat agree	Strongly agree	Somewhat agree	Somewhat agree	Somewhat disagree	Strongly disagree	Female	18 - 30 years	Undergraduate	3 - 4	40,001 to 60,000	Work Full-time	Price	Cheaper price
No	Probably not																													Cost	Cheaper
No	Definitely not																													I don?t know what organic is	Price?
No	Probably not																													I grew up in a poor family in a poor community and organic is expensice. I also grew up on a non organic dairy farm and dony agree with organic farming.	If its cheaper than regular products
No	Definitely yes	Healthy Contents,Freshness,Environmentally Friendly,Tastes Better,To try something new	Somewhat agree	Somewhat agree	Somewhat agree	Somewhat agree	Somewhat agree	Somewhat agree	Somewhat disagree	Somewhat disagree	Neither agree nor disagree	Strongly agree	Neither agree nor disagree	Neither agree nor disagree	Neither agree nor disagree	Very useful	Somewhat agree	Somewhat agree	Somewhat agree	Neither agree nor disagree	Neither agree nor disagree	Neither agree nor disagree	Strongly disagree	Male	18 - 30 years	Graduate	3 - 4	Above 100,001	Work Full-time	Too dang expensive	Cheaper products
No	Might or might not																													Too exspensive	Lower prices
No	Might or might not																													Costly	If prices of organic products are a little more reasonable.
No	Definitely yes	Healthy Contents,Pesticide Free,To try something new	Strongly agree	Neither agree nor disagree	Strongly disagree	Strongly agree	Strongly agree	Somewhat disagree	Strongly agree	Strongly disagree	Somewhat disagree	Strongly agree	Somewhat disagree	Strongly agree	Neither agree nor disagree	Very useful	Somewhat disagree	Somewhat agree	Strongly agree	Somewhat disagree	Neither agree nor disagree	Somewhat disagree	Strongly disagree	Female	18 - 30 years	Graduate	3 - 4	Above 100,001	Work Full-time	Expensive	Low cost
No	Might or might not																													none particular	Flavor, price,
No	Might or might not																													I don?t seek them out specifically...also sometimes they are ridiculously expensive	If the price isn?t that much higher than the non-organic option
Yes
No	Probably yes	Healthy Contents,Freshness	Somewhat agree	Strongly agree	Somewhat disagree	Somewhat disagree	Somewhat agree	Strongly agree	Somewhat agree	Somewhat disagree	Somewhat disagree	Somewhat agree	Somewhat agree	Strongly agree	Somewhat agree	Very useful	Somewhat agree	Somewhat agree	Strongly agree	Somewhat agree	Somewhat agree	Somewhat agree	Somewhat agree	Female	18 - 30 years	Undergraduate	1 - 2	40,001 to 60,000	Student	None	Good for all-around health
No	Might or might not																													Expensive	Healthier
No	Might or might not																													Price	Lower prices
No	Might or might not																													the cost	lower pricing
Yes
No	Definitely not																													Too expensive	Reduce the price to be more comparable to non organic products
No	Might or might not																													I?ll buy organic products if they aren?t cost prohibitive.	Cost.
No	Might or might not																													Price	Explanation of need in regards to importance
No	Definitely yes	Healthy Contents,Pesticide Free	Strongly agree	Strongly agree	Somewhat agree	Somewhat agree	Neither agree nor disagree	Somewhat agree	Somewhat agree	Strongly disagree	Neither agree nor disagree	Strongly agree	Strongly disagree	Somewhat disagree	Neither agree nor disagree	Moderately useful	Somewhat disagree	Somewhat agree	Somewhat agree	Somewhat disagree	Somewhat agree	Somewhat disagree	Strongly disagree	Female	51 - 60 years	High School	5 or more	60,001 to 80,000	Work Full-time		Price
No	Might or might not																													Expensive	If the price drops a little. Don't matter what factory.
No	Definitely yes	Healthy Contents,Freshness,Environmentally Friendly,To try something new	Somewhat agree	Neither agree nor disagree	Somewhat disagree	Neither agree nor disagree	Somewhat agree	Somewhat disagree	Somewhat disagree	Strongly disagree	Somewhat disagree	Somewhat agree	Neither agree nor disagree	Somewhat disagree	Somewhat agree	Very useful	Somewhat agree	Somewhat agree	Somewhat agree	Somewhat agree	Somewhat disagree	Somewhat disagree	Somewhat disagree	Female	18 - 30 years	High School	1 - 2	40,001 to 60,000	Work Full-time	Short on money	Quality
Yes
No	Probably yes	Healthy Contents	Somewhat agree	Strongly agree	Neither agree nor disagree	Somewhat agree	Somewhat agree	Strongly agree	Somewhat agree	Neither agree nor disagree	Strongly agree	Strongly agree	Somewhat agree	Somewhat agree	Somewhat agree	Very useful	Somewhat agree	Somewhat agree	Strongly agree	Strongly agree	Somewhat agree	Somewhat agree	Somewhat disagree	Male	18 - 30 years	Undergraduate	5 or more	60,001 to 80,000	Work Full-time	I purchase organic products. But price wise, they are not always affordable.	I like organic products because they tend to be transparent about their ingredients.
No	Probably yes	Environmentally Friendly	Somewhat agree	Somewhat agree	Somewhat disagree	Somewhat agree	Somewhat agree	Somewhat agree	Somewhat agree	Neither agree nor disagree	Neither agree nor disagree	Strongly agree	Neither agree nor disagree	Strongly agree	Strongly agree	Moderately useful	Somewhat agree	Somewhat agree	Somewhat agree	Somewhat disagree	Somewhat agree	Somewhat disagree	Somewhat disagree	Male	51 - 60 years	Graduate	3 - 4	Above 100,001	Work Full-time	Prices	Prices
No	Might or might not																													$$	If they were affordable
No	Definitely yes	Healthy Contents,Pesticide Free,Environmentally Friendly,Tastes Better	Somewhat agree	Somewhat agree	Neither agree nor disagree	Strongly agree	Somewhat agree	Strongly agree	Strongly agree	Neither agree nor disagree	Somewhat agree	Somewhat agree	Strongly agree	Somewhat agree	Somewhat disagree	Very useful	Somewhat agree	Somewhat agree	Strongly agree	Strongly agree	Strongly agree	Neither agree nor disagree	Somewhat agree	Female	18 - 30 years	Undergraduate	5 or more	80,001 to 100,000	Student	I am
No	Definitely yes	Pesticide Free	Somewhat agree	Somewhat agree	Neither agree nor disagree	Somewhat agree	Somewhat agree	Somewhat agree	Somewhat agree	Neither agree nor disagree	Neither agree nor disagree	Neither agree nor disagree	Somewhat agree	Neither agree nor disagree	Somewhat disagree	Moderately useful	Neither agree nor disagree	Somewhat agree	Strongly agree	Somewhat agree	Somewhat agree	Somewhat agree	Somewhat agree	Female	18 - 30 years	Undergraduate	1 - 2	Above 100,001	Student
No	Probably yes	Healthy Contents	Somewhat agree	Strongly agree	Somewhat disagree	Neither agree nor disagree	Somewhat disagree	Strongly agree	Somewhat agree	Neither agree nor disagree	Somewhat agree	Strongly agree	Somewhat agree	Somewhat agree	Neither agree nor disagree	Very useful	Somewhat agree	Somewhat agree	Strongly agree	Neither agree nor disagree	Somewhat agree	Somewhat disagree	Somewhat disagree	Female	18 - 30 years	Undergraduate	1 - 2	Less than 40,000	Student	Costly	It's healthier for me
No	Probably not
No	Might or might not																													Never?d really look?d at the differences between non organic and organic	Facts/differences between the two
No	Probably not																													Don?t really care to	Make it the same cost as a non organic item
No	Might or might not																													Usually more expensive
No	Definitely not																													NA	NA
No	Probably not																													Expensive	Want to eat healthier
No	Probably yes	Healthy Contents,Pesticide Free,Freshness,Environmentally Friendly,Tastes Better	Strongly agree	Strongly agree	Strongly disagree	Somewhat agree	Somewhat agree	Strongly agree	Somewhat agree	Somewhat disagree	Somewhat disagree	Somewhat agree	Somewhat agree	Somewhat agree	Strongly agree	Extremely useful	Somewhat agree	Strongly agree	Strongly agree	Somewhat agree	Somewhat agree	Somewhat agree	Somewhat disagree	Female	18 - 30 years	Undergraduate	1 - 2	40,001 to 60,000	Student	High prices	Health benefits, non-gmo
No	Definitely yes	Pesticide Free,Freshness,Environmentally Friendly	Strongly agree	Neither agree nor disagree	Somewhat agree	Neither agree nor disagree	Strongly agree	Somewhat agree	Somewhat agree	Somewhat disagree	Strongly disagree	Somewhat agree	Neither agree nor disagree	Strongly agree	Strongly agree	Slightly useful	Somewhat disagree	Somewhat agree	Somewhat agree	Neither agree nor disagree	Somewhat agree	Somewhat disagree	Somewhat agree	Female	18 - 30 years	Undergraduate	5 or more	Above 100,001	Student	I do buy them
No	Might or might not																													non organic is fine with me	I know a lot of organic products are fair trade. that is very important to me. i look more for fair trade than organic
No	Might or might not																													My diet doesn't consist of many organic products usually.	When I decide that I should lose weight, as well as when I look into how nasty the food I eat really is.
No	Definitely yes	Healthy Contents,Pesticide Free,Environmentally Friendly	Strongly agree	Strongly agree	Somewhat disagree	Neither agree nor disagree	Somewhat disagree	Neither agree nor disagree	Somewhat agree	Somewhat disagree	Neither agree nor disagree	Somewhat disagree	Somewhat disagree	Somewhat agree	Strongly agree	Very useful	Neither agree nor disagree	Somewhat agree	Strongly agree	Somewhat agree	Strongly agree	Somewhat disagree	Somewhat disagree	Female	18 - 30 years	Undergraduate	3 - 4	Less than 40,000	Student		If it's on the dirty dozen list, or on sale
No	Might or might not																													Expensive	Lower the price
No	Definitely not																													Too much money; produce is not as good.	Cost reduction
No	Definitely yes	Healthy Contents	Somewhat agree	Somewhat agree	Somewhat agree	Strongly disagree	Somewhat disagree	Somewhat agree	Neither agree nor disagree	Strongly disagree	Somewhat disagree	Somewhat agree	Neither agree nor disagree	Neither agree nor disagree	Neither agree nor disagree	Moderately useful	Somewhat agree	Strongly agree	Somewhat agree	Strongly disagree	Strongly disagree	Somewhat disagree	Strongly disagree	Male	18 - 30 years	Graduate	1 - 2	Less than 40,000	Work Full-time	I don't technically know enough about them to be convinced they're the right way to go	Education
No	Might or might not																													Too expensive	Price lower
No	Probably yes	Healthy Contents,Pesticide Free,Freshness,Environmentally Friendly	Strongly agree	Neither agree nor disagree	Somewhat disagree	Somewhat disagree	Somewhat agree	Neither agree nor disagree	Neither agree nor disagree	Somewhat disagree	Somewhat disagree	Strongly agree	Somewhat disagree	Neither agree nor disagree	Neither agree nor disagree	Moderately useful	Somewhat agree	Neither agree nor disagree	Neither agree nor disagree	Somewhat disagree	Strongly disagree	Strongly disagree	Strongly disagree	Female	18 - 30 years	Graduate	5 or more	Less than 40,000	Self-Employed	Costly, organics are not always made without something being sprayed on them	Education about what it means to be organic, less costly
No	Might or might not																													Cost	Health reasons
No	Definitely not																													Expensive	I will not buy organic products
No	Might or might not																													Price	Cheaper produce
No	Might or might not																													Expensive	Cheaper prices
No	Definitely not																													Price	Health
No	Probably not																													More expensive	lower the price
No	Definitely not																													Don?t taste good	More information
No	Might or might not																													Mainly because it is more expensive	If there is a deal
No	Might or might not																													price	lower price or more comparable
No	Definitely not																													Taste bad	Taste good
No	Might or might not																													Expense	Similarly priced to non-organic products
No	Definitely yes	Healthy Contents	Somewhat agree	Somewhat agree	Somewhat disagree	Neither agree nor disagree	Somewhat disagree	Somewhat agree	Somewhat agree	Somewhat disagree	Somewhat agree	Strongly agree	Somewhat disagree	Somewhat agree	Somewhat agree	Very useful	Neither agree nor disagree	Somewhat agree	Somewhat agree	Somewhat agree	Somewhat agree	Somewhat disagree	Strongly disagree	Male	18 - 30 years	Graduate	3 - 4	40,001 to 60,000	Work Full-time	Regular produce is completely fine to me	Cheaper price
No	Might or might not																													Organic is a relative term	If my belly is feeling a bit bloated
No	Definitely yes	Healthy Contents,Pesticide Free,Tastes Better	Somewhat agree	Strongly agree	Somewhat disagree	Strongly agree	Somewhat agree	Strongly agree	Somewhat agree	Somewhat agree	Neither agree nor disagree	Somewhat agree	Strongly agree	Somewhat disagree	Strongly agree	Extremely useful	Strongly agree	Strongly agree	Strongly agree	Strongly agree	Strongly agree	Strongly agree	Strongly agree	Male	18 - 30 years	Undergraduate	3 - 4	Above 100,001	Self-Employed
No	Probably not																													too expensive	Lower prices
No	Probably yes	Healthy Contents	Somewhat agree	Somewhat agree	Neither agree nor disagree	Neither agree nor disagree	Somewhat disagree	Somewhat agree	Neither agree nor disagree	Somewhat disagree	Neither agree nor disagree	Somewhat agree	Somewhat agree	Somewhat agree	Somewhat agree	Moderately useful	Somewhat agree	Somewhat agree	Somewhat agree	Neither agree nor disagree	Neither agree nor disagree	Neither agree nor disagree	Somewhat disagree	Male	18 - 30 years	Undergraduate	5 or more	60,001 to 80,000	Student	Price	Lower pricd
No	Might or might not																													Healthy	It?s natural with no preservatives
No	Probably yes	Freshness	Strongly agree	Neither agree nor disagree	Neither agree nor disagree	Neither agree nor disagree	Somewhat agree	Somewhat agree	Strongly disagree	Strongly disagree	Somewhat disagree	Somewhat agree	Somewhat agree	Neither agree nor disagree	Neither agree nor disagree	Moderately useful	Neither agree nor disagree	Neither agree nor disagree	Neither agree nor disagree	Neither agree nor disagree	Neither agree nor disagree	Somewhat disagree	Somewhat disagree	Female	18 - 30 years	Undergraduate	5 or more	Above 100,001	Student	It can be spendy for college students. But I do purchase some things such as my spinach and mixed greens to help stay in shape for sports.	Cheaper price.
No	Might or might not																													Expensive	Better product
No	Might or might not																													Expensive	Lower orices
No	Might or might not																													Price, convince	Quality and price
No	Might or might not																													I don't feel I can trust they are truly organic	A little better pricing may influence my decision
No	Might or might not																													It?s a load of shit	Price
No	Probably yes	Freshness,To try something new	Neither agree nor disagree	Somewhat agree	Neither agree nor disagree	Somewhat agree	Somewhat disagree	Somewhat agree	Strongly agree	Somewhat agree	Somewhat agree	Strongly agree		Somewhat agree	Somewhat disagree	Moderately useful	Somewhat agree	Somewhat agree	Somewhat agree	Somewhat disagree	Somewhat agree	Somewhat disagree	Somewhat disagree	Female	18 - 30 years	Undergraduate	1 - 2	Less than 40,000	Student	Too expensive	Healthy
No	Probably yes	Healthy Contents	Somewhat agree	Strongly agree	Somewhat agree	Neither agree nor disagree	Somewhat agree	Somewhat agree	Somewhat agree	Neither agree nor disagree	Somewhat agree	Strongly agree	Strongly agree	Neither agree nor disagree	Neither agree nor disagree	Moderately useful	Neither agree nor disagree	Somewhat agree	Neither agree nor disagree		Somewhat agree	Somewhat agree	Neither agree nor disagree	Male	18 - 30 years	Undergraduate	5 or more	40,001 to 60,000	Work Full-time	Price	Increase in pay
No	Might or might not																													I don't worry about it and they are generally more expensive	Cheaper prices and being educated on it more
No	Might or might not																													They are expensive.	Price
No	Might or might not																													To much hair on them..Bigest reason it seems to in the hidden section of the store	More selection and better location
No	Probably yes	Healthy Contents,Pesticide Free,Freshness,Environmentally Friendly	Strongly agree	Strongly agree	Somewhat disagree	Somewhat agree	Somewhat agree	Somewhat agree	Somewhat agree	Neither agree nor disagree	Neither agree nor disagree	Somewhat agree	Somewhat agree	Somewhat disagree	Neither agree nor disagree	Very useful	Somewhat agree	Somewhat agree	Strongly agree	Neither agree nor disagree	Somewhat agree	Somewhat agree	Neither agree nor disagree	Female	41 to 50 years	Post Graduate (PhD etc)	5 or more	Above 100,001	Work Full-time	Convenience, don't shop often enough	Make it more convenient, packaged for pick-up or delivery
No	Definitely yes	Healthy Contents,Pesticide Free,Freshness,Environmentally Friendly,Tastes Better	Strongly agree	Strongly agree	Neither agree nor disagree	Strongly agree	Somewhat agree	Strongly agree	Somewhat agree	Somewhat disagree	Somewhat disagree	Somewhat agree	Somewhat agree	Somewhat agree	Somewhat agree	Very useful	Somewhat agree	Somewhat agree	Strongly agree	Somewhat agree	Somewhat agree	Somewhat agree	Somewhat agree	Female	18 - 30 years	Undergraduate	3 - 4	80,001 to 100,000	Student
No	Probably yes	Pesticide Free	Strongly agree	Somewhat agree	Somewhat disagree	Somewhat disagree	Somewhat agree	Somewhat agree	Somewhat disagree	Somewhat disagree	Somewhat disagree	Somewhat agree	Somewhat disagree	Strongly agree	Somewhat disagree	Moderately useful	Somewhat agree	Somewhat agree	Somewhat agree	Somewhat disagree	Somewhat agree	Somewhat agree	Somewhat disagree	Female	51 - 60 years	High School	3 - 4	Above 100,001	Retired	Too expensive	Cheaper prices
No	Might or might not																													They are not always available	Look and price
No	Probably not																													Too expensive	Learning about the health benefits
Yes
Yes
Yes
Yes
No	Probably yes	Pesticide Free	Somewhat agree	Somewhat disagree	Somewhat disagree	Somewhat disagree	Somewhat disagree	Somewhat disagree	Somewhat agree	Somewhat disagree	Somewhat agree	Strongly agree	Somewhat disagree	Strongly agree	Strongly disagree	Slightly useful	Somewhat disagree	Somewhat disagree	Neither agree nor disagree	Strongly disagree	Somewhat agree	Strongly disagree	Strongly disagree	Female	18 - 30 years	Undergraduate	5 or more	80,001 to 100,000	Student	Prices, some are higher in calories, sugar, fat than the normal products	Healthier and cheaper
No	Probably not																													Price	More affordable and accessible
No	Definitely yes	Pesticide Free	Somewhat disagree	Somewhat agree	Neither agree nor disagree	Somewhat agree	Somewhat disagree	Somewhat agree	Somewhat agree	Strongly disagree	Somewhat disagree	Somewhat agree	Somewhat disagree	Somewhat agree	Strongly agree	Very useful	Somewhat agree	Somewhat agree	Strongly agree	Neither agree nor disagree	Somewhat agree	Somewhat disagree	Somewhat disagree	Female	51 - 60 years	Undergraduate	5 or more	Above 100,001	Work Full-time	Expense
No	Definitely yes	Healthy Contents,Freshness,Environmentally Friendly,Tastes Better	Strongly agree	Somewhat agree	Somewhat disagree	Neither agree nor disagree	Somewhat agree	Somewhat agree	Neither agree nor disagree	Somewhat disagree	Neither agree nor disagree	Somewhat agree	Neither agree nor disagree	Somewhat agree	Neither agree nor disagree	Moderately useful	Somewhat agree	Somewhat agree	Somewhat agree	Neither agree nor disagree	Strongly agree	Strongly disagree	Somewhat agree	Female	18 - 30 years	High School	3 - 4	Above 100,001	Student
No	Probably yes	Healthy Contents	Somewhat agree	Strongly agree	Neither agree nor disagree	Neither agree nor disagree	Somewhat agree	Strongly agree	Somewhat agree	Neither agree nor disagree	Neither agree nor disagree	Somewhat agree	Somewhat agree	Somewhat agree	Somewhat agree	Moderately useful	Somewhat agree	Somewhat agree	Somewhat agree	Neither agree nor disagree	Somewhat agree	Neither agree nor disagree	Somewhat agree	Female	18 - 30 years	Undergraduate	3 - 4	80,001 to 100,000	Work Full-time		no preservatives
No	Definitely yes	Healthy Contents	Strongly agree	Strongly agree	Strongly disagree	Somewhat agree	Strongly agree	Somewhat agree	Somewhat disagree	Somewhat disagree	Strongly disagree	Somewhat agree	Somewhat agree	Somewhat agree	Strongly agree	Moderately useful	Neither agree nor disagree	Somewhat agree	Strongly agree	Somewhat agree	Somewhat agree	Somewhat disagree	Somewhat disagree	Female	18 - 30 years	Undergraduate	3 - 4	40,001 to 60,000	Student	I am	Less cost
No	Might or might not																													Just don?t pay attention while shopping g	Pay more attention to the product if it?s organic or not
No	Might or might not																													Price	Price. Health
No	Probably yes	Healthy Contents,Pesticide Free,Freshness,Tastes Better	Somewhat agree	Somewhat agree	Strongly disagree	Neither agree nor disagree	Somewhat agree	Somewhat agree	Strongly agree	Neither agree nor disagree	Strongly agree	Strongly agree	Somewhat agree	Somewhat disagree	Neither agree nor disagree	Extremely useful	Strongly agree	Strongly agree	Strongly agree	Somewhat agree	Somewhat agree	Strongly agree	Neither agree nor disagree	Male	18 - 30 years	Undergraduate	3 - 4	Above 100,001	Student		Healthy lifestyle BABY
No	Might or might not																													Expensive	Health reasons
No	Probably not																													I don't look for them or care that much	I'm not sure. Are they cheaper? Taste better?
No	Probably yes	Healthy Contents	Somewhat agree	Somewhat agree	Neither agree nor disagree	Somewhat disagree	Neither agree nor disagree	Somewhat agree	Somewhat agree	Neither agree nor disagree	Neither agree nor disagree	Somewhat agree	Somewhat agree	Somewhat agree	Neither agree nor disagree	Very useful	Somewhat agree	Neither agree nor disagree	Somewhat agree	Neither agree nor disagree	Neither agree nor disagree	Somewhat agree	Neither agree nor disagree	Female	18 - 30 years	Graduate	1 - 2	60,001 to 80,000	Work Full-time	Expensive and not necessary	More affordable
No	Might or might not																													Wife shops	Health
No	Might or might not																													Expensive	Cheaper price
No	Might or might not																													Sometimes they are too expensive.	Possibly healthier options.
No	Might or might not																													Mostly too expensive	If the item is on sale
No	Definitely yes	Pesticide Free	Strongly agree	Neither agree nor disagree	Neither agree nor disagree	Neither agree nor disagree	Neither agree nor disagree	Neither agree nor disagree	Neither agree nor disagree	Strongly disagree	Strongly disagree	Neither agree nor disagree	Neither agree nor disagree	Neither agree nor disagree	Neither agree nor disagree	Moderately useful	Neither agree nor disagree	Neither agree nor disagree	Neither agree nor disagree	Neither agree nor disagree	Neither agree nor disagree	Neither agree nor disagree	Neither agree nor disagree	Male	18 - 30 years	Graduate	1 - 2	Above 100,001	Work Full-time	Na	Available
No	Definitely yes	Healthy Contents	Somewhat agree	Somewhat agree	Neither agree nor disagree	Neither agree nor disagree	Somewhat agree	Somewhat agree	Somewhat agree	Neither agree nor disagree	Somewhat agree	Somewhat agree	Somewhat agree	Somewhat agree	Neither agree nor disagree	Moderately useful	Somewhat agree	Somewhat agree	Somewhat agree	Somewhat agree	Somewhat agree	Somewhat disagree	Somewhat agree	Female	51 - 60 years	Post Graduate (PhD etc)	3 - 4	Above 100,001	Work Full-time	I grab whatever is quickest...	Not having to go to a completly Separate area of the store
No	Probably not																													I do not believe they are much different then others and not worth the extra $$	Cheaper Prices
No	Probably not																													$$$$$$$$ too expensive	If its more healthy
No	Might or might not																													Price	Health benefits
No	Probably yes	Pesticide Free	Somewhat agree	Strongly agree	Neither agree nor disagree	Neither agree nor disagree	Somewhat agree	Strongly agree	Somewhat agree	Neither agree nor disagree	Neither agree nor disagree	Strongly agree	Somewhat agree	Somewhat agree	Somewhat agree	Moderately useful	Neither agree nor disagree	Somewhat agree	Somewhat agree	Neither agree nor disagree	Somewhat disagree	Somewhat disagree	Somewhat disagree	Male	18 - 30 years	Undergraduate	1 - 2	Less than 40,000	Student	Mainly money	Sales
No	Probably yes	Pesticide Free,Freshness,Tastes Better,To try something new	Neither agree nor disagree	Somewhat agree	Somewhat disagree	Somewhat disagree	Neither agree nor disagree	Somewhat agree	Somewhat agree	Somewhat disagree	Neither agree nor disagree	Strongly agree	Somewhat agree	Somewhat agree	Strongly disagree	Moderately useful	Somewhat agree	Somewhat agree	Neither agree nor disagree	Somewhat disagree	Somewhat disagree	Neither agree nor disagree	Somewhat disagree	Female	18 - 30 years	Undergraduate	1 - 2	Less than 40,000	Work Full-time	Price	Cheaper proces
No	Might or might not																													cost	freshness and more reasonable costs
No	Might or might not																													We growall our own veggies, meat, fruit	Just depends what it is and what I'm using it for
No	Definitely yes	Healthy Contents,Pesticide Free,Freshness,Environmentally Friendly,Tastes Better	Neither agree nor disagree	Somewhat agree	Neither agree nor disagree	Neither agree nor disagree	Strongly agree	Neither agree nor disagree	Neither agree nor disagree	Neither agree nor disagree	Neither agree nor disagree	Neither agree nor disagree	Neither agree nor disagree	Somewhat agree	Neither agree nor disagree	Moderately useful	Neither agree nor disagree	Neither agree nor disagree	Somewhat agree	Somewhat agree	Somewhat agree	Somewhat agree	Somewhat agree	Male	18 - 30 years	Graduate	1 - 2	Above 100,001	Work Full-time
No	Might or might not																													Price	Only option
No	Definitely yes	Healthy Contents,Pesticide Free,Environmentally Friendly	Somewhat agree	Strongly agree	Somewhat disagree	Somewhat agree	Somewhat agree	Strongly agree	Somewhat agree	Somewhat agree	Somewhat disagree	Strongly agree	Somewhat agree	Somewhat agree	Neither agree nor disagree	Very useful	Neither agree nor disagree	Somewhat agree	Strongly agree	Somewhat agree	Somewhat agree	Somewhat agree	Somewhat agree	Female	18 - 30 years	Undergraduate	5 or more	Above 100,001	Student	I do purchase organic products	healthier alternative
No	Might or might not																													More expensive	competitive pricing to non-organic products
No	Might or might not																													Cost more usually	Cheaper
No	Probably yes	Healthy Contents	Somewhat agree	Strongly agree	Strongly agree	Neither agree nor disagree	Neither agree nor disagree	Strongly agree	Strongly agree	Neither agree nor disagree	Somewhat agree	Strongly agree	Strongly agree	Neither agree nor disagree	Somewhat agree	Extremely useful	Strongly agree	Strongly agree	Strongly agree	Somewhat agree	Somewhat agree	Strongly disagree	Somewhat disagree	Female	18 - 30 years	Undergraduate	1 - 2	80,001 to 100,000	Student	Expensive for a student budget	If it?s cheaper
No	Probably yes	Environmentally Friendly	Strongly agree	Somewhat agree	Neither agree nor disagree	Neither agree nor disagree	Somewhat agree	Neither agree nor disagree	Neither agree nor disagree	Neither agree nor disagree	Neither agree nor disagree	Neither agree nor disagree	Neither agree nor disagree	Neither agree nor disagree	Neither agree nor disagree	Moderately useful	Neither agree nor disagree	Neither agree nor disagree	Neither agree nor disagree	Neither agree nor disagree	Neither agree nor disagree	Neither agree nor disagree	Neither agree nor disagree	Male	18 - 30 years	Undergraduate	5 or more	Less than 40,000	Work Full-time
No	Might or might not																													Price	Better priced
No	Might or might not																													Price	Lower price
Yes
No	Might or might not																													Price, it can be expensive	Lower price, and some proven benefits that it?s better for you
No	Might or might not																													Price	Location of food being made
No	Probably yes	Pesticide Free,Environmentally Friendly	Strongly agree	Somewhat agree	Somewhat disagree	Somewhat agree	Somewhat disagree	Neither agree nor disagree	Somewhat agree	Neither agree nor disagree	Somewhat disagree	Somewhat agree	Somewhat disagree	Somewhat agree	Somewhat agree	Moderately useful	Somewhat agree	Neither agree nor disagree	Neither agree nor disagree	Neither agree nor disagree	Neither agree nor disagree	Somewhat agree	Somewhat disagree	Female	51 - 60 years	Post Graduate (PhD etc)	1 - 2	40,001 to 60,000	Work Full-time	I do purchase them, but not regularly or with compunction. If they cost too much, I wait, or buy the next best 'healthy' alternative.	Lower price, good quality and availability of choice. I would prefer to see all foods regulated more carefully.
No	Definitely yes	Healthy Contents,Pesticide Free,Freshness,Environmentally Friendly,Tastes Better	Somewhat agree	Strongly agree	Strongly disagree	Somewhat agree	Neither agree nor disagree	Strongly agree	Somewhat disagree	Strongly disagree	Neither agree nor disagree	Neither agree nor disagree	Strongly agree	Strongly agree	Neither agree nor disagree	Very useful	Strongly agree	Strongly agree	Strongly agree	Somewhat agree	Somewhat agree	Strongly agree	Strongly agree	Female	18 - 30 years	Undergraduate	3 - 4	60,001 to 80,000	Student	I buy half and half organic and not organic
No	Might or might not																													Price	Better price and more significant data to back up. We already eat so much processed food and put crap into our bodies who?s to say that?s not in organic as well.
No	Probably not																													Never thought about it	Heath reasons and price
No	Might or might not																													Cost, convenience	Coupons
No	Probably not																													Organic products are not organic anymore even if you purchase a seed from a small country store the seed is a gmo organic is stupid and basically fake even animals are considered gmos because of selective breeding and evelution.	There is none
No	Probably yes	Healthy Contents,Pesticide Free,Freshness,Environmentally Friendly,Tastes Better	Somewhat agree	Strongly agree	Strongly disagree	Somewhat agree	Somewhat agree	Strongly agree	Somewhat agree	Strongly disagree	Somewhat disagree	Somewhat agree	Somewhat disagree	Somewhat agree	Neither agree nor disagree	Very useful	Somewhat agree	Somewhat agree	Strongly agree	Somewhat agree	Somewhat agree	Somewhat agree	Somewhat disagree	Female	18 - 30 years	Graduate	1 - 2	Less than 40,000	Work Full-time	High price, not available at all stores	Being available in more stores at a fair price
No	Probably not																													I'm not a hippie and organic is a rip off	Marijuana, seriously, I'd have to be high to actively seek out organic
No	Probably yes	Pesticide Free	Strongly agree	Somewhat agree	Neither agree nor disagree	Somewhat disagree	Somewhat agree	Somewhat agree	Somewhat agree	Somewhat disagree	Somewhat agree	Strongly agree	Neither agree nor disagree	Somewhat agree	Somewhat agree	Slightly useful	Somewhat disagree	Somewhat agree	Somewhat agree	Somewhat agree	Somewhat agree	Somewhat disagree	Somewhat disagree	Female	18 - 30 years	Undergraduate	3 - 4	Above 100,001	Student		Cheaper
No	Definitely not																													Don?t like healthy food	If it tastes better
No	Probably yes	Healthy Contents,Pesticide Free,Freshness,Environmentally Friendly	Strongly agree	Strongly agree	Strongly disagree	Strongly agree	Strongly agree	Strongly agree	Strongly agree	Neither agree nor disagree	Neither agree nor disagree	Somewhat agree	Neither agree nor disagree	Neither agree nor disagree	Neither agree nor disagree	Extremely useful	Strongly agree	Strongly agree	Strongly agree	Somewhat agree	Neither agree nor disagree	Somewhat agree	Strongly disagree	Male	18 - 30 years	Graduate	3 - 4	Less than 40,000	Student	Too expensive	Cheaper and more accessible
No	Probably not																													Too lazy
No	Might or might not																													too spendy	I have purchased some product when at a reasonable price and would again when at a reasonable price
No	Might or might not																													Do I really need it?	Healthy
No	Definitely yes	Healthy Contents,Freshness,Tastes Better,To try something new	Somewhat agree	Somewhat agree	Neither agree nor disagree	Strongly disagree	Somewhat disagree	Neither agree nor disagree	Somewhat disagree	Strongly disagree	Neither agree nor disagree	Strongly agree	Somewhat disagree	Neither agree nor disagree	Somewhat agree	Moderately useful	Neither agree nor disagree	Neither agree nor disagree	Somewhat agree	Somewhat disagree	Neither agree nor disagree	Neither agree nor disagree	Somewhat disagree	Female	41 to 50 years	Undergraduate	5 or more	Above 100,001	Work Full-time	Price	Price
No	Might or might not																													Price/quailty/taste ratios	A drop in price, jump in quality or a way better taste
No	Probably not																													Because they are expensive	If they wear cheaper
No	Definitely yes	Healthy Contents,Pesticide Free,Freshness,Environmentally Friendly,Tastes Better	Strongly agree	Somewhat agree	Somewhat agree	Somewhat agree	Somewhat agree	Somewhat agree	Somewhat agree	Neither agree nor disagree	Neither agree nor disagree	Somewhat agree	Somewhat agree	Strongly agree	Neither agree nor disagree	Very useful	Somewhat agree	Strongly agree	Strongly agree	Strongly agree	Strongly agree	Somewhat agree	Somewhat agree	Female	51 - 60 years	Post Graduate (PhD etc)	3 - 4	Above 100,001	Work Full-time
No	Probably yes	Healthy Contents	Somewhat agree	Somewhat agree	Somewhat disagree	Neither agree nor disagree	Somewhat agree	Neither agree nor disagree	Somewhat agree	Somewhat disagree	Somewhat disagree	Strongly agree	Somewhat agree	Somewhat agree	Somewhat agree	Moderately useful	Somewhat agree	Somewhat agree	Strongly agree	Somewhat disagree	Somewhat agree	Strongly disagree	Strongly disagree	Female	18 - 30 years	Undergraduate	5 or more	Above 100,001	Student	Price	Health
No	Definitely not																													Too expensive	Lower the prices
No	Might or might not																													I don?t care	Price and taste
No	Probably yes	Healthy Contents	Somewhat disagree	Neither agree nor disagree	Somewhat agree	Somewhat agree	Somewhat agree	Somewhat agree	Neither agree nor disagree	Neither agree nor disagree	Somewhat disagree	Somewhat agree	Neither agree nor disagree	Strongly agree	Somewhat agree	Moderately useful	Neither agree nor disagree	Neither agree nor disagree	Somewhat agree	Neither agree nor disagree	Somewhat agree	Somewhat agree	Neither agree nor disagree	Male	18 - 30 years	Graduate	1 - 2	40,001 to 60,000	Work Full-time	NA	Girlfriend
No	Definitely not																													Cause I?m not a Bitch and I love gmos	Nothing
No	Definitely yes	Healthy Contents,Pesticide Free,Freshness	Strongly agree	Strongly agree	Somewhat disagree	Somewhat agree	Somewhat agree	Strongly agree	Somewhat agree	Neither agree nor disagree	Neither agree nor disagree	Strongly agree	Somewhat disagree	Somewhat agree	Strongly agree	Very useful	Somewhat agree	Somewhat agree	Strongly agree	Somewhat agree	Strongly agree	Strongly agree	Somewhat disagree	Female	51 - 60 years	High School	3 - 4	Above 100,001	Work Full-time	Some are too expensive	Price
No	Definitely yes	Healthy Contents,Pesticide Free,Environmentally Friendly	Strongly agree	Somewhat agree	Strongly disagree	Somewhat agree	Somewhat agree	Somewhat agree	Somewhat agree	Neither agree nor disagree	Neither agree nor disagree	Strongly agree	Somewhat disagree	Somewhat disagree	Neither agree nor disagree	Very useful	Somewhat agree	Somewhat agree	Strongly agree	Somewhat agree	Strongly agree	Somewhat agree	Somewhat disagree			Undergraduate	3 - 4	Above 100,001	Retired	I do purchase them but if I dont it would be the expense.	Less hormone and harmful ingredients
No	Probably not																													Too expensive as a college student with no income	More affordable prices, better tasting
No	Definitely yes	Pesticide Free	Somewhat agree	Somewhat agree	Somewhat disagree	Somewhat agree	Somewhat agree	Somewhat agree	Somewhat agree	Strongly agree	Neither agree nor disagree	Strongly agree	Somewhat agree	Somewhat agree	Strongly agree	Moderately useful	Neither agree nor disagree	Somewhat agree	Neither agree nor disagree	Neither agree nor disagree	Strongly agree	Strongly agree	Somewhat agree	Male	51 - 60 years	Graduate	3 - 4	Above 100,001	Work Full-time	Indifference	Proven heslth benefits
No	Might or might not																													Not a priority.	Convient access
No	Probably yes	Pesticide Free	Strongly agree	Strongly agree	Neither agree nor disagree	Somewhat agree	Somewhat agree	Strongly agree	Strongly agree	Neither agree nor disagree	Strongly agree	Strongly agree	Somewhat agree	Somewhat disagree	Neither agree nor disagree	Extremely useful	Strongly agree	Strongly agree	Strongly agree	Somewhat disagree	Strongly disagree	Neither agree nor disagree	Somewhat disagree	Male	18 - 30 years	Undergraduate	5 or more	80,001 to 100,000	Student	They are either unavailable to me or too expensive.	Making them more available are a cheaper price.
No	Might or might not																													Expensive and I don?t know what certain things are organic	Label it and advertise the benefits of organic over processed foods
No	Definitely not																													Over priced to value	Discount pricing
No	Probably yes	Healthy Contents,Freshness,Environmentally Friendly	Somewhat agree	Strongly agree	Neither agree nor disagree	Strongly agree	Somewhat agree	Strongly agree	Strongly agree	Somewhat agree	Strongly agree	Somewhat agree	Strongly agree	Strongly agree	Strongly agree	Extremely useful	Somewhat agree	Strongly agree	Strongly agree	Somewhat agree	Somewhat agree	Somewhat agree	Somewhat agree	Female	18 - 30 years	Graduate	5 or more	Above 100,001	Work Full-time
No	Might or might not																													They are more expensive and I domt purposefully go out of my way if I don't have to.	Price.
No	Probably yes	Healthy Contents,Pesticide Free,Tastes Better	Strongly agree	Strongly agree	Somewhat disagree	Strongly agree	Somewhat disagree	Strongly agree	Somewhat agree	Somewhat agree	Somewhat agree	Strongly agree	Somewhat disagree	Somewhat disagree	Somewhat agree	Extremely useful	Somewhat agree	Strongly agree	Strongly agree	Strongly agree	Strongly agree	Somewhat agree	Strongly disagree	Female	41 to 50 years	Graduate	3 - 4	80,001 to 100,000	Work Full-time	Availability	Freshness
No	Definitely not																													No money	Money
No	Probably not																													They are more expensive.	Maybe i would consider buying them if they were a lower cost.
No	Might or might not																													Costly	Lactose/Dairy free is better for most peoples skin, organic foods are processed differently, sale item, recommendation
No	Probably not																													They?re more expensive for no extra nutrients	None
No	Might or might not																													Over priced and taste preference	Cheaper than the non-organic counter part
No	Might or might not																													The price is too high	Lowering prices
No	Might or might not																													Cost	Pesticide free
No	Might or might not																													Price
No	Might or might not																													Price	Lower prices
No	Might or might not																													I don?t go out of my way to purchase only organic.	If there is no non-organic food item that I am looking for and the only option is organic.
No	Might or might not																													Doesn?t always taste the best	Cheap and yummy
No	Definitely yes	Healthy Contents,Pesticide Free,Freshness,To try something new	Somewhat agree	Strongly agree	Neither agree nor disagree	Strongly agree	Somewhat agree	Strongly agree	Somewhat agree	Neither agree nor disagree	Somewhat agree	Somewhat agree	Strongly agree	Strongly agree	Neither agree nor disagree	Extremely useful	Somewhat agree	Somewhat agree	Strongly agree	Somewhat agree	Somewhat agree	Somewhat agree	Somewhat agree	Female	18 - 30 years	Undergraduate	1 - 2	Less than 40,000	Work Full-time
No	Probably not																													Too expensive	Good price
No	Might or might not																													I grow my own food/meat	Disease strikes my vegetable/meat production
No	Might or might not																													I grow my own vegetables and meat	Disease strikes my vegetable garden or animals on my farm
No	Probably not
No	Might or might not																													I'unno man. I just want food, is all.	Well, I don't go out of my way to buy organic, you see. When I go to the fucking supermarket and I see a pristine box of Mac & Cheese - especially the special edition that came out with the latest Spongebob Squarepants Movie, although the movie was shit - and I'm craving for Mac & Cheese then, brother, there's no stopping me. I'll buy seven of them, seven! It'd probably be nice if they had seven …
No	Might or might not																													Not all are proven organic and usda says some things are no better in organic.	Cost same as non organic or very similar.
No	Probably yes	Healthy Contents	Somewhat agree	Strongly agree	Neither agree nor disagree	Neither agree nor disagree	Somewhat agree	Strongly agree	Neither agree nor disagree	Neither agree nor disagree	Neither agree nor disagree	Strongly agree	Somewhat agree	Somewhat agree	Neither agree nor disagree	Moderately useful	Somewhat agree	Neither agree nor disagree	Neither agree nor disagree	Neither agree nor disagree	Neither agree nor disagree	Neither agree nor disagree	Somewhat disagree	Male	18 - 30 years	Undergraduate	1 - 2	60,001 to 80,000	Work Full-time	Price	Cheaper prices
No	Might or might not																													Price	Lower prices
No	Definitely not																													Not something that is very important to me	If it?s cheaper than the alternative
No	Might or might not																													Price	Sales
No	Definitely yes	Healthy Contents,Freshness	Strongly agree	Somewhat agree	Somewhat disagree	Neither agree nor disagree	Somewhat agree	Somewhat agree	Somewhat agree	Neither agree nor disagree	Neither agree nor disagree	Strongly agree	Somewhat disagree	Somewhat agree	Neither agree nor disagree	Very useful	Neither agree nor disagree	Somewhat agree	Somewhat agree	Somewhat agree	Neither agree nor disagree	Somewhat disagree	Somewhat disagree	Female	18 - 30 years	Undergraduate	3 - 4	80,001 to 100,000	Student	Price and availability	Cheaper
No	Definitely not																													The price boy! I ain?t out here selling drugs, I can?t afford that!	If it was cheaper.
No	Probably yes	Healthy Contents,Environmentally Friendly	Somewhat agree	Somewhat agree	Neither agree nor disagree	Neither agree nor disagree	Somewhat agree	Neither agree nor disagree	Neither agree nor disagree	Neither agree nor disagree	Neither agree nor disagree	Neither agree nor disagree	Neither agree nor disagree	Somewhat agree	Neither agree nor disagree	Moderately useful	Neither agree nor disagree	Neither agree nor disagree	Neither agree nor disagree		Somewhat disagree	Neither agree nor disagree	Somewhat disagree	Female	31 - 40 years	Graduate	5 or more	60,001 to 80,000	Work Full-time	Sometimes the price	Knowing that they have less pesticides in them
No	Definitely not																													To Expensive	Lower cost and proof they are better for you
No	Probably yes	Healthy Contents,Pesticide Free,Environmentally Friendly,Tastes Better	Strongly agree	Somewhat agree	Somewhat agree	Somewhat agree	Strongly agree	Somewhat agree	Somewhat agree	Somewhat agree	Neither agree nor disagree	Somewhat agree	Somewhat agree	Strongly agree	Somewhat agree	Very useful	Somewhat agree	Somewhat agree	Strongly agree	Somewhat agree	Somewhat agree	Somewhat agree	Somewhat agree	Female	Above 60 years	Post Graduate (PhD etc)	1 - 2	80,001 to 100,000	Retired	Prices are sometimes too high.	Competitive pricing
No	Probably not																													Expensive	Price
No	Definitely not																													Not sure. To much money	Nothing
No	Probably yes	Pesticide Free	Strongly agree	Neither agree nor disagree	Strongly disagree	Somewhat disagree	Strongly disagree	Somewhat disagree	Neither agree nor disagree	Somewhat disagree	Somewhat agree	Somewhat agree	Somewhat disagree	Somewhat agree	Somewhat agree	Slightly useful	Somewhat disagree	Somewhat agree	Somewhat agree	Somewhat disagree	Somewhat agree	Somewhat agree	Somewhat disagree	Male	18 - 30 years	Graduate	1 - 2	Above 100,001	Work Full-time	The organic label has proven to be misleading in many different products.	Actual quality and health benefits
No	Probably yes	Healthy Contents,Tastes Better	Strongly agree	Somewhat agree	Neither agree nor disagree	Neither agree nor disagree	Strongly agree	Somewhat agree	Strongly agree	Somewhat disagree	Somewhat agree	Somewhat agree	Neither agree nor disagree	Somewhat agree	Somewhat agree	Moderately useful	Somewhat disagree	Somewhat agree	Strongly agree	Somewhat agree	Neither agree nor disagree	Strongly disagree	Strongly disagree	Female	41 to 50 years	Undergraduate	3 - 4	60,001 to 80,000	Work Full-time	Price	Comparable in price to nonorganic
No	Probably not																													High cost.	If the cost is equivalent or competitive I would buy it.
No	Definitely not																													Expensive and don?t really know what organic is	Nothing, I?ll probably still buy what I buy now
No	Definitely yes	Healthy Contents,Pesticide Free,Freshness,Environmentally Friendly,Tastes Better	Somewhat agree	Strongly agree	Somewhat disagree	Somewhat agree	Somewhat agree	Somewhat agree	Strongly agree	Somewhat agree	Somewhat agree	Somewhat agree	Somewhat disagree	Somewhat agree	Somewhat agree	Very useful	Somewhat agree	Somewhat agree	Somewhat agree	Somewhat agree	Somewhat agree	Somewhat agree	Somewhat agree	Female	31 - 40 years	Graduate	3 - 4	Above 100,001	Work Full-time	Depends the item.	Price and type of item.
No	Might or might not																													Price	Cheaper
No	Might or might not																													Food supply, and cost	If I deem it is a better value
No	Might or might not																													Price and availability	If I think it is a good value
No	Definitely not																													More expensive	Cheaper prices
Yes
Yes
No	Probably yes	Freshness	Somewhat agree	Strongly agree	Somewhat disagree	Somewhat agree	Somewhat disagree	Strongly agree	Somewhat agree	Strongly disagree	Neither agree nor disagree	Somewhat disagree	Somewhat disagree	Strongly agree	Neither agree nor disagree	Very useful	Somewhat agree	Strongly agree	Strongly agree	Somewhat disagree	Somewhat disagree	Somewhat disagree	Somewhat agree	Male	18 - 30 years	High School	3 - 4	Above 100,001	Self-Employed	Price mainly	Typically I opt for the organic if prices are similar
No	Might or might not
No	Might or might not																													Expensive	Price
No	Might or might not																													Cost too much	Health reasons
No	Probably yes	Pesticide Free	Somewhat agree	Somewhat agree	Somewhat agree	Neither agree nor disagree	Somewhat disagree	Neither agree nor disagree	Somewhat agree	Strongly disagree	Strongly disagree	Somewhat agree	Neither agree nor disagree	Neither agree nor disagree	Neither agree nor disagree	Very useful	Strongly disagree	Somewhat agree	Somewhat agree	Neither agree nor disagree	Somewhat disagree	Somewhat agree	Strongly agree	Male	41 to 50 years	High School	5 or more	60,001 to 80,000	Self-Employed	Money	Health
No	Probably not																													Money	Feel better
No	Might or might not																													Most of the time they are more expensive but I like to purchase fruit and veggies that are organic.	Knowing that there is less chemicals in my food, and that I can despose organic products in a sustainable way.
No	Definitely yes	Freshness	Somewhat agree	Somewhat agree	Somewhat agree	Somewhat disagree	Somewhat agree	Somewhat agree	Strongly disagree	Strongly disagree	Neither agree nor disagree	Strongly agree	Somewhat disagree	Somewhat agree	Somewhat agree	Moderately useful	Somewhat agree	Somewhat agree	Somewhat agree	Somewhat agree	Neither agree nor disagree	Strongly disagree	Strongly disagree	Female	18 - 30 years	Undergraduate	1 - 2	40,001 to 60,000	Work Full-time	I am, but sometimes they become too expensive.	Lower prices...
No	Might or might not																													Price	Sales
No	Might or might not																													Cost--questions about authenticity.	Standards across the industry.
No	Might or might not																													Expense	a recipe states you specifically need it
No	Definitely yes	Healthy Contents,Pesticide Free,Freshness,Environmentally Friendly,Tastes Better	Strongly agree	Strongly agree	Somewhat agree	Somewhat agree	Somewhat agree	Strongly agree	Somewhat agree	Somewhat disagree	Somewhat agree	Strongly agree	Somewhat disagree	Somewhat agree	Strongly agree	Very useful	Strongly agree	Strongly agree	Strongly agree	Somewhat agree	Somewhat agree	Strongly agree	Strongly disagree	Female	18 - 30 years	Undergraduate	5 or more	Above 100,001	Work Full-time	They are very expensive and tend to go bad much quicker than other products.	Lower price.
No	Might or might not																													No benefits, too spendy	If it benefits my body
No	Probably not																													I enjoy other products	Someone else buying it, me trying it and enjoying it
No	Definitely yes	Healthy Contents,Pesticide Free,Freshness,Environmentally Friendly,Tastes Better,To try something new	Strongly agree	Strongly agree	Somewhat agree	Somewhat agree	Somewhat disagree	Somewhat agree	Strongly agree	Strongly agree	Strongly agree	Strongly agree	Strongly disagree	Strongly disagree	Somewhat agree	Very useful	Strongly agree	Strongly agree	Strongly agree	Somewhat disagree	Strongly agree	Strongly agree	Strongly agree	Female	31 - 40 years	Graduate	3 - 4	60,001 to 80,000	Work Full-time	The prices	Lower the prices
No	Probably yes	Pesticide Free	Somewhat agree	Neither agree nor disagree	Neither agree nor disagree	Somewhat disagree	Neither agree nor disagree	Somewhat agree	Neither agree nor disagree	Strongly disagree	Strongly disagree	Strongly agree	Somewhat agree	Neither agree nor disagree	Neither agree nor disagree	Moderately useful	Neither agree nor disagree	Neither agree nor disagree	Neither agree nor disagree	Strongly disagree	Somewhat disagree	Strongly disagree	Strongly disagree	Female	41 to 50 years	High School	5 or more	60,001 to 80,000	Self-Employed	Too expensive	Price right
No	Might or might not																													Money	Cheap
No	Probably yes	Healthy Contents	Somewhat agree	Strongly agree	Somewhat disagree	Somewhat disagree	Somewhat disagree	Strongly agree	Somewhat agree	Strongly disagree	Strongly disagree	Somewhat agree	Neither agree nor disagree	Strongly agree	Somewhat agree	Very useful	Somewhat agree	Strongly agree	Strongly agree	Somewhat agree	Somewhat agree	Neither agree nor disagree	Somewhat disagree	Male	18 - 30 years	Undergraduate	3 - 4	40,001 to 60,000	Student	I do	Not having to go out of my way for it
No	Might or might not																													Price	Lower price
No	Might or might not																													Higher price	More evidence that it is that much better for you
No	Probably yes	Healthy Contents,Freshness,Tastes Better	Somewhat agree	Somewhat agree	Neither agree nor disagree	Neither agree nor disagree	Somewhat agree	Strongly agree	Somewhat agree	Strongly disagree	Neither agree nor disagree	Strongly agree	Somewhat agree	Somewhat agree	Somewhat agree	Very useful	Strongly agree	Somewhat agree	Somewhat agree	Neither agree nor disagree	Somewhat disagree	Somewhat disagree	Somewhat disagree	Male	18 - 30 years	Undergraduate	3 - 4	60,001 to 80,000	Student	Price	Health benefits
No	Probably yes	Healthy Contents,Pesticide Free,Environmentally Friendly	Somewhat agree	Neither agree nor disagree	Somewhat agree	Neither agree nor disagree	Somewhat disagree	Somewhat disagree	Strongly agree	Strongly agree	Somewhat agree	Strongly agree	Strongly disagree	Somewhat agree	Strongly agree	Slightly useful	Somewhat disagree	Somewhat disagree	Somewhat agree	Neither agree nor disagree	Somewhat agree	Neither agree nor disagree	Strongly disagree	Male	41 to 50 years	Graduate	3 - 4	Above 100,001	Work Full-time	Price and not convinced of true benefit	My wife
No	Definitely yes	Healthy Contents,Pesticide Free,Freshness,Environmentally Friendly	Strongly agree	Strongly agree	Neither agree nor disagree	Somewhat agree	Somewhat agree	Strongly agree	Somewhat agree	Somewhat agree	Somewhat agree	Somewhat agree	Somewhat agree	Strongly agree	Strongly agree	Very useful	Somewhat agree	Strongly agree	Strongly agree	Strongly agree	Strongly agree	Somewhat agree	Somewhat agree	Female	41 to 50 years	High School	5 or more	60,001 to 80,000	Work Full-time	Depends on the product and price	Health benefits
Yes
No	Might or might not
No	Probably not																													Price. A little higher than I?d like to pay.	Health and cheaper prices.
No	Probably yes	Healthy Contents,Pesticide Free,Freshness,Environmentally Friendly,Tastes Better	Neither agree nor disagree	Neither agree nor disagree	Neither agree nor disagree	Neither agree nor disagree	Somewhat agree	Somewhat agree	Neither agree nor disagree	Somewhat disagree	Somewhat disagree	Somewhat agree	Somewhat agree	Neither agree nor disagree	Neither agree nor disagree	Very useful	Neither agree nor disagree	Somewhat agree	Strongly agree	Strongly agree	Neither agree nor disagree	Neither agree nor disagree	Neither agree nor disagree	Female	18 - 30 years	Undergraduate	5 or more	80,001 to 100,000	Work Full-time	Some of the organic foods are just too pricey	My health and well being
No	Definitely yes	Environmentally Friendly	Somewhat agree	Somewhat agree	Somewhat disagree	Somewhat agree	Neither agree nor disagree	Neither agree nor disagree	Somewhat agree	Neither agree nor disagree	Somewhat disagree	Strongly agree	Somewhat disagree	Somewhat agree	Neither agree nor disagree	Moderately useful	Somewhat agree	Somewhat agree	Strongly agree	Somewhat agree	Somewhat agree	Neither agree nor disagree	Somewhat disagree	Female	18 - 30 years	Undergraduate	1 - 2	Above 100,001	Work Full-time	Spendy man	Local
No	Might or might not																													They are more expensive	Lower prices
No	Might or might not																													Price/quality	Health concerns
Yes
No	Probably yes	Healthy Contents,Pesticide Free,Freshness,Environmentally Friendly	Somewhat disagree	Strongly agree	Neither agree nor disagree	Neither agree nor disagree	Strongly agree	Somewhat agree	Strongly agree	Neither agree nor disagree	Neither agree nor disagree	Strongly agree	Somewhat agree	Neither agree nor disagree	Somewhat agree	Very useful	Somewhat agree	Somewhat agree	Somewhat agree	Neither agree nor disagree	Neither agree nor disagree	Somewhat disagree	Neither agree nor disagree	Female	18 - 30 years	Undergraduate	3 - 4	Above 100,001	Student	Money	Cheaper
No	Probably not																													Too expensive	Cheaper prices, easier to find in stores.
No	Probably not																													Normally too expensive	Healtier and cheap
No	Definitely yes	Healthy Contents,Pesticide Free	Strongly agree	Strongly agree	Somewhat disagree	Strongly agree	Strongly disagree	Strongly agree	Somewhat disagree	Strongly disagree	Somewhat agree	Strongly agree	Somewhat disagree	Somewhat agree	Strongly agree	Extremely useful	Strongly agree	Somewhat agree	Strongly agree	Strongly agree	Somewhat agree	Strongly agree	Strongly disagree	Female	41 to 50 years	Graduate	3 - 4	Above 100,001	Work Full-time	Price mostly	Less cost. More availability.
No	Definitely not																													too expensive	if it was cheaper
No	Probably not																													Expense / hype	N/a
No	Probably yes	Healthy Contents,Freshness,Environmentally Friendly	Strongly agree	Somewhat agree	Neither agree nor disagree	Strongly agree	Neither agree nor disagree	Somewhat agree	Somewhat agree	Neither agree nor disagree	Strongly agree	Strongly agree	Somewhat agree	Somewhat agree	Neither agree nor disagree	Very useful	Somewhat agree	Somewhat agree	Strongly agree	Somewhat agree	Strongly disagree	Neither agree nor disagree	Somewhat disagree	Male	18 - 30 years	Undergraduate	3 - 4	Above 100,001	Student	Too expensive	Cheaper, more available
No	Definitely yes	Healthy Contents,Pesticide Free,Freshness,Environmentally Friendly,Tastes Better	Somewhat agree	Somewhat agree	Somewhat agree	Somewhat agree	Somewhat agree	Somewhat agree	Somewhat agree	Neither agree nor disagree	Somewhat agree	Somewhat agree	Somewhat agree	Somewhat agree	Neither agree nor disagree	Very useful	Somewhat agree	Somewhat agree	Somewhat agree	Somewhat agree	Somewhat agree	Somewhat agree	Somewhat agree	Female	18 - 30 years	Undergraduate	1 - 2	40,001 to 60,000	Student	None	More availability or options to pick from
No	Might or might not																													Not confident they are organic vs other items for the cost.	N.A.
No	Probably not																													Don?t care about it	If there cheaper
No	Might or might not																													I just haven't thought about it.	I don't buy groceries anymore.
No	Definitely yes	Healthy Contents,Pesticide Free,Freshness,Environmentally Friendly,Tastes Better	Somewhat agree	Somewhat agree	Somewhat agree	Strongly agree	Strongly agree	Somewhat agree	Somewhat agree	Neither agree nor disagree	Neither agree nor disagree	Somewhat agree	Somewhat agree	Strongly agree	Strongly agree	Moderately useful	Somewhat agree	Somewhat agree	Strongly agree	Strongly agree	Strongly agree	Strongly agree	Strongly agree	Female	18 - 30 years	Undergraduate	3 - 4	80,001 to 100,000	Student		Fun packaging with obvious advertisement of organic
No	Might or might not																													Price	Better cost
No	Might or might not																													others taste better or are cheaper	price
No	Probably yes	Healthy Contents,Environmentally Friendly	Strongly agree	Somewhat agree	Somewhat disagree	Somewhat agree	Strongly disagree	Somewhat agree	Neither agree nor disagree	Neither agree nor disagree	Somewhat disagree	Somewhat disagree	Neither agree nor disagree	Somewhat agree	Neither agree nor disagree	Moderately useful	Somewhat agree	Somewhat agree	Strongly agree	Somewhat agree	Somewhat agree	Somewhat agree	Somewhat agree	Male	18 - 30 years	Undergraduate	3 - 4	Above 100,001	Student	I do not spend a lot of time cooking, so I mostly just buy frozen premade meals. When I find organic meals, I buy those	If I spent more time cooking I would want to work with organic ingredients.
No	Might or might not																													They?re expensive	Lower prices
Yes
No	Definitely yes	Healthy Contents,Pesticide Free	Somewhat agree	Somewhat agree	Somewhat agree	Strongly agree	Neither agree nor disagree	Somewhat agree	Somewhat agree	Neither agree nor disagree	Strongly agree	Strongly agree	Somewhat disagree	Somewhat disagree	Neither agree nor disagree	Very useful	Somewhat agree	Somewhat agree	Somewhat agree	Somewhat agree	Somewhat agree	Neither agree nor disagree	Strongly disagree	Female	51 - 60 years	Graduate	3 - 4	80,001 to 100,000	Work Full-time	Price	Sales
No	Definitely yes	Healthy Contents,Pesticide Free	Strongly agree	Strongly agree	Strongly disagree	Somewhat agree	Somewhat agree	Somewhat agree	Neither agree nor disagree	Neither agree nor disagree	Neither agree nor disagree	Somewhat agree	Somewhat agree	Somewhat agree	Strongly agree	Very useful	Neither agree nor disagree	Neither agree nor disagree	Strongly agree	Somewhat agree	Somewhat agree	Somewhat agree	Somewhat disagree	Female	18 - 30 years	Undergraduate	3 - 4	Above 100,001	Work Full-time	I purchase organic produce, especially for making homemade baby food. Some products I do not buy organic, main concern would be pesticides used on non-Organic produce.	No toxic chemicals used in producing product
No	Might or might not																													Too expensive	Cheaper
No	Probably yes	Healthy Contents,Pesticide Free,Freshness,Environmentally Friendly,Tastes Better,To try something new	Somewhat agree	Strongly agree	Neither agree nor disagree	Strongly agree	Somewhat agree	Strongly agree	Strongly agree	Neither agree nor disagree	Somewhat agree	Somewhat agree	Somewhat disagree	Strongly agree	Somewhat agree	Extremely useful	Somewhat agree	Somewhat agree	Strongly agree	Strongly agree	Somewhat agree	Neither agree nor disagree	Neither agree nor disagree	Female	18 - 30 years	High School	5 or more	80,001 to 100,000	Work Full-time	Late night trips to SA normally don?t have healthy organic products for sale	Easier access.
No	Definitely yes	Healthy Contents,Pesticide Free,Freshness	Strongly agree	Strongly agree	Somewhat disagree	Neither agree nor disagree	Somewhat agree	Strongly agree	Somewhat agree	Neither agree nor disagree	Somewhat disagree	Somewhat agree	Neither agree nor disagree	Somewhat agree	Strongly agree	Extremely useful	Somewhat agree	Strongly agree	Strongly agree	Neither agree nor disagree	Strongly agree	Somewhat agree	Somewhat agree	Male	18 - 30 years	Undergraduate	3 - 4	Above 100,001	Work Full-time	I am purchasing organic products	Healthier
No	Probably not																													Too expensive	Lower price
No	Probably not																													Financial	Lower cost
No	Probably yes	Healthy Contents	Somewhat agree	Strongly agree	Somewhat agree	Somewhat disagree	Neither agree nor disagree	Somewhat agree	Somewhat agree	Neither agree nor disagree	Somewhat agree	Strongly agree	Somewhat agree	Somewhat agree	Neither agree nor disagree	Very useful	Somewhat agree	Somewhat agree	Strongly agree	Neither agree nor disagree	Neither agree nor disagree	Somewhat agree	Somewhat agree	Female	18 - 30 years	Graduate	3 - 4		Work Full-time
No	Definitely yes	Pesticide Free	Strongly agree	Strongly agree	Neither agree nor disagree	Somewhat agree	Strongly agree	Somewhat agree	Somewhat agree	Neither agree nor disagree	Neither agree nor disagree	Strongly agree	Somewhat agree	Somewhat agree	Somewhat disagree	Very useful	Somewhat agree	Somewhat agree	Somewhat agree	Somewhat agree	Somewhat agree	Strongly agree	Somewhat agree	Female	41 to 50 years	Undergraduate	3 - 4	Above 100,001	Work Full-time	Too pricey	Price
No	Might or might not																													The quality of produce or treatment of animals	Proper labeling
No	Definitely yes	Healthy Contents,Pesticide Free,Freshness	Strongly agree	Somewhat agree	Somewhat agree	Somewhat agree	Neither agree nor disagree	Somewhat agree	Somewhat agree	Somewhat agree	Somewhat disagree	Somewhat agree	Somewhat disagree	Somewhat agree	Strongly agree	Very useful	Somewhat agree	Somewhat agree	Somewhat agree	Somewhat agree	Somewhat agree	Somewhat agree	Somewhat disagree	Male	41 to 50 years	High School	3 - 4	Above 100,001	Work Full-time	Price	Value
No	Probably yes	Healthy Contents,Freshness,To try something new	Somewhat agree	Somewhat agree	Somewhat agree	Somewhat disagree	Neither agree nor disagree	Neither agree nor disagree	Neither agree nor disagree	Somewhat disagree	Strongly disagree	Somewhat agree	Neither agree nor disagree	Neither agree nor disagree	Neither agree nor disagree	Moderately useful	Neither agree nor disagree	Somewhat disagree	Neither agree nor disagree	Neither agree nor disagree	Somewhat disagree	Strongly disagree	Somewhat disagree	Male	18 - 30 years	Undergraduate	3 - 4	80,001 to 100,000	Student	I just eat food	Lower prices
No	Definitely yes	Pesticide Free,Freshness,Environmentally Friendly	Strongly agree	Somewhat agree	Strongly agree	Somewhat agree	Neither agree nor disagree	Neither agree nor disagree	Somewhat agree	Neither agree nor disagree	Neither agree nor disagree	Strongly agree	Somewhat disagree	Strongly agree	Strongly agree	Moderately useful	Strongly agree	Somewhat agree	Strongly agree	Neither agree nor disagree	Somewhat agree	Somewhat agree	Somewhat agree	Male	18 - 30 years	Graduate	3 - 4	Above 100,001	Work Full-time	I don?t believe that everything is always organic, I choose to eat things grown in my own garden or made by me so that I know exactly what goes into it.	Transparency about what it exactly means to be considered organic.
No	Probably yes	To try something new	Somewhat disagree	Strongly disagree	Somewhat disagree	Strongly disagree	Somewhat disagree	Strongly disagree	Strongly agree	Somewhat agree	Strongly agree	Strongly agree	Strongly disagree	Strongly agree	Strongly agree	Moderately useful	Strongly disagree	Neither agree nor disagree	Somewhat disagree	Strongly disagree	Strongly disagree	Strongly disagree	Strongly disagree	Male	18 - 30 years	Undergraduate	1 - 2	Above 100,001	Work Full-time	Not only is the organic process not clearly defined or regulated by the FDA, but organic farming is not sustainable for the number of people on the planet without a mass shift to veganism. I have spent much of my life growing many different plans with a variety of methods and have found no increase in either taste or yield.	If organic becomes cheaper, healthier, or more efficient I would consider buying more. Until that time, which seems highly unlikely, I will continue to buy high yield, lower cost produce.
No	Might or might not																													Over priced and has bugs in them.	Price and no bugs.
No	Probably not																													Usually don't think about it.	Cheaper prices
No	Probably yes	Healthy Contents	Somewhat agree	Strongly agree	Neither agree nor disagree	Neither agree nor disagree	Somewhat disagree	Somewhat agree	Somewhat agree	Somewhat disagree	Neither agree nor disagree	Somewhat agree	Neither agree nor disagree	Somewhat agree	Neither agree nor disagree	Very useful	Somewhat agree	Somewhat agree	Somewhat agree	Neither agree nor disagree	Neither agree nor disagree	Somewhat disagree	Somewhat disagree	Male	18 - 30 years	Undergraduate	3 - 4	60,001 to 80,000	Student	Price	Health
No	Might or might not																													Save money	Less exspensive
No	Probably yes	Freshness	Somewhat agree	Somewhat agree	Somewhat disagree	Strongly disagree	Somewhat agree	Somewhat agree	Neither agree nor disagree	Somewhat disagree	Somewhat disagree	Somewhat agree	Somewhat agree	Strongly agree	Somewhat agree	Very useful	Somewhat agree	Somewhat agree	Somewhat agree	Somewhat disagree	Somewhat disagree	Somewhat disagree	Somewhat disagree	Female	31 - 40 years	Graduate	3 - 4	80,001 to 100,000	Work Full-time	Price	Price
No	Definitely yes	Healthy Contents,Pesticide Free,Freshness,Environmentally Friendly	Somewhat agree	Strongly agree	Neither agree nor disagree	Somewhat agree	Somewhat agree	Strongly agree	Somewhat agree	Somewhat disagree	Neither agree nor disagree	Somewhat agree	Somewhat agree	Strongly agree	Somewhat agree	Very useful	Strongly agree	Somewhat agree	Strongly agree	Somewhat agree	Somewhat agree	Somewhat disagree	Somewhat disagree	Female	18 - 30 years	Undergraduate	5 or more	40,001 to 60,000	Student	Poor college student	Sales and looks
No	Probably yes	Environmentally Friendly	Strongly disagree	Somewhat disagree	Neither agree nor disagree	Somewhat disagree	Somewhat agree	Somewhat disagree	Neither agree nor disagree	Somewhat disagree	Somewhat agree	Strongly agree	Somewhat disagree	Somewhat agree	Neither agree nor disagree	Slightly useful	Somewhat agree	Somewhat agree	Somewhat agree	Neither agree nor disagree	Somewhat disagree	Somewhat disagree	Somewhat disagree	Male	18 - 30 years	Undergraduate	5 or more	80,001 to 100,000	Student	Price	Find a way to mass produce organic foods
No	Probably yes	Healthy Contents,Pesticide Free,Freshness,Environmentally Friendly,Tastes Better,To try something new	Somewhat agree	Strongly agree	Somewhat disagree	Somewhat agree	Somewhat disagree	Strongly agree	Neither agree nor disagree	Neither agree nor disagree	Neither agree nor disagree	Neither agree nor disagree	Somewhat agree	Somewhat agree	Strongly agree	Very useful	Somewhat agree	Somewhat agree	Strongly agree	Somewhat agree	Somewhat agree	Somewhat agree	Somewhat agree	Female	51 - 60 years	Undergraduate	1 - 2	Less than 40,000	Work Full-time
No	Might or might not																													Expense	Price
No	Definitely yes	Healthy Contents,Pesticide Free,Freshness,Environmentally Friendly	Somewhat agree	Strongly agree	Somewhat disagree	Neither agree nor disagree	Neither agree nor disagree	Strongly agree	Strongly agree	Strongly disagree	Somewhat disagree	Strongly agree	Neither agree nor disagree	Somewhat agree	Neither agree nor disagree	Extremely useful	Strongly agree	Strongly agree	Strongly agree	Neither agree nor disagree	Neither agree nor disagree	Somewhat agree	Somewhat disagree	Female	18 - 30 years	Undergraduate	5 or more	60,001 to 80,000	Work Full-time	Expensive	Price
No	Probably not																													Too expensive	Less expensive
No	Probably not																													Price	If they were cheaper
No	Definitely not																													I?m broke	Lower prices
No	Might or might not																													Expensive	More availability, cheaper
No	Definitely not																													Too expensive	Lowering the cost
No	Might or might not																													Cost	Less cost
No	Might or might not																													Health reasons	Price
No	Definitely yes	Pesticide Free	Somewhat agree	Strongly agree	Somewhat disagree	Neither agree nor disagree	Somewhat agree	Strongly agree	Strongly agree	Somewhat disagree	Somewhat disagree	Somewhat agree	Strongly agree	Strongly agree	Strongly agree	Extremely useful	Strongly agree	Strongly agree	Strongly agree	Somewhat agree	Somewhat agree	Somewhat agree	Somewhat agree	Male	18 - 30 years	Undergraduate	3 - 4	Above 100,001	Student	Too expensive right now while going to school	Sales/ Discounts
No	Probably yes	To try something new	Somewhat agree	Strongly agree	Strongly agree	Strongly disagree	Somewhat agree	Strongly agree	Strongly agree	Strongly disagree	Somewhat agree	Strongly agree	Somewhat disagree	Somewhat agree	Strongly agree	Very useful	Strongly agree	Strongly agree	Somewhat agree	Somewhat agree	Strongly disagree	Neither agree nor disagree	Somewhat disagree	Female	18 - 30 years	Undergraduate	3 - 4	40,001 to 60,000	Work Full-time	No rime to shop for groceries	Garunteed change in health
No	Might or might not																													Products I use do the job.	Cost, efficiency
No	Might or might not																													More expensive; don't think they're worth the extra money	Lower the prices
No	Might or might not																													Price	No chemicals
No	Definitely yes	Healthy Contents,Pesticide Free,Freshness,Environmentally Friendly	Strongly agree	Strongly agree	Neither agree nor disagree	Strongly agree	Somewhat agree	Strongly agree	Somewhat agree	Somewhat agree	Neither agree nor disagree	Strongly disagree	Strongly disagree	Somewhat agree	Strongly agree	Extremely useful	Strongly agree	Strongly agree	Strongly agree	Strongly agree	Strongly agree	Strongly agree	Neither agree nor disagree	Male	31 - 40 years	Graduate	3 - 4	40,001 to 60,000	Self-Employed	I purchase the safest products for my family, which nothing can be 100% organic and safe	whole foods quality at target prices
No	Definitely not																													cost	lower cost
No	Probably not																													I just never have and they seem to be more expensive sometimes	Right now I pretty much only base my food purchases on price, quality would be the next best reason
No	Probably yes	Healthy Contents	Somewhat agree	Somewhat agree	Neither agree nor disagree	Neither agree nor disagree	Strongly disagree	Somewhat agree	Somewhat agree	Neither agree nor disagree	Somewhat agree	Somewhat agree	Strongly agree	Somewhat agree	Neither agree nor disagree	Moderately useful	Somewhat agree	Somewhat agree	Somewhat agree	Neither agree nor disagree	Neither agree nor disagree	Somewhat disagree	Somewhat agree	Female	18 - 30 years	Graduate	3 - 4	80,001 to 100,000	Student	Don't know the benefits of certain products	Listing and researching the benefits
No	Probably yes	To try something new	Strongly agree	Strongly disagree	Strongly disagree	Neither agree nor disagree	Strongly agree	Strongly disagree	Somewhat agree	Somewhat disagree	Strongly disagree	Strongly agree	Strongly disagree	Somewhat agree	Strongly agree	Slightly useful	Neither agree nor disagree	Strongly disagree	Strongly disagree	Strongly disagree	Somewhat disagree	Strongly disagree	Strongly disagree	Female	18 - 30 years	Undergraduate	5 or more	Above 100,001	Work Full-time	As a soon to be registered dietitian, I can solidly say that I have read the research and the research regarding organic foods and products being better than their conventional counterparts has been minimal or inconclusive. Organic foods specifically have no nutritional difference than normal foods, and paying more for the same thing, in my opinion, is pointless. As research is always changing, w…	The only reason I'll but an organic product is if it's cheaper than the regular, or if I prefer the flavor/taste profile over a different brand
No	Probably yes	Healthy Contents	Somewhat agree	Somewhat agree	Somewhat disagree	Somewhat agree	Somewhat disagree	Somewhat agree	Somewhat agree	Somewhat disagree	Neither agree nor disagree	Strongly agree	Somewhat agree	Neither agree nor disagree	Somewhat agree	Moderately useful	Neither agree nor disagree	Somewhat agree	Somewhat agree	Neither agree nor disagree	Somewhat disagree	Neither agree nor disagree	Neither agree nor disagree	Male	18 - 30 years	Graduate	3 - 4	Less than 40,000	Work Full-time	Too expensive	Feeling healthy
No	Probably yes	Pesticide Free,Freshness,Environmentally Friendly	Strongly agree	Somewhat agree	Strongly disagree	Somewhat disagree	Somewhat disagree	Strongly agree	Strongly agree	Somewhat agree	Somewhat disagree	Strongly agree	Somewhat disagree	Strongly agree	Neither agree nor disagree	Moderately useful	Strongly agree	Somewhat agree	Somewhat agree	Strongly disagree	Somewhat disagree	Strongly disagree	Strongly disagree	Female	18 - 30 years	Undergraduate	1 - 2	Less than 40,000	Student	Price	Lower price, more details about the horrible chemicals in non-organic
No	Probably not																													Too expensive	Lower prices
No	Probably yes	Healthy Contents	Strongly agree	Somewhat agree	Neither agree nor disagree	Somewhat disagree	Somewhat disagree	Somewhat agree	Somewhat agree	Strongly disagree	Somewhat disagree	Strongly agree	Somewhat disagree	Somewhat agree	Somewhat disagree	Moderately useful	Somewhat agree	Somewhat agree	Strongly agree	Somewhat agree	Neither agree nor disagree	Strongly disagree	Strongly disagree	Male	18 - 30 years	Undergraduate	3 - 4	80,001 to 100,000	Student	Price	Price
No	Probably not																													Too expensive	Good quality & quantity for a decent price
No	Definitely yes	Healthy Contents,Pesticide Free,Freshness,Environmentally Friendly	Somewhat agree	Somewhat agree	Somewhat disagree	Somewhat agree	Somewhat agree	Somewhat agree	Somewhat agree	Somewhat agree	Somewhat agree	Strongly agree	Somewhat agree	Somewhat agree	Strongly agree	Moderately useful	Somewhat agree	Somewhat agree	Somewhat agree	Somewhat agree	Strongly agree	Strongly agree	Somewhat disagree	Female	51 - 60 years	Post Graduate (PhD etc)	5 or more	Above 100,001	Retired	Harder to find.	Availability and price.
No	Definitely yes	Healthy Contents,Pesticide Free,Tastes Better	Strongly agree	Strongly agree	Neither agree nor disagree	Neither agree nor disagree	Somewhat agree	Somewhat agree	Somewhat agree	Neither agree nor disagree	Neither agree nor disagree	Somewhat agree	Neither agree nor disagree	Somewhat agree	Somewhat agree	Very useful	Neither agree nor disagree	Somewhat agree	Strongly agree	Somewhat agree	Strongly agree	Somewhat agree	Somewhat disagree	Female	41 to 50 years	High School	3 - 4	60,001 to 80,000	Self-Employed	I try to buy organic produce from the dirty dozen list..and help save on costs that way	Cost, and how much i will use/comsume product
No	Definitely yes	Healthy Contents	Somewhat agree	Strongly agree	Neither agree nor disagree	Somewhat agree	Somewhat disagree	Strongly agree	Somewhat agree	Strongly disagree	Neither agree nor disagree	Strongly agree	Neither agree nor disagree	Neither agree nor disagree	Somewhat agree	Very useful	Somewhat agree	Neither agree nor disagree	Somewhat agree	Neither agree nor disagree	Neither agree nor disagree	Neither agree nor disagree	Neither agree nor disagree	Female	18 - 30 years	Undergraduate	1 - 2	Less than 40,000	Student
No	Might or might not																													Cost	Cost
No	Might or might not																													Expense and concenience. Although, I shop at the farmers market when it is in season.	Community involvement.
No	Might or might not																													there more expensive	Proven evidence that it is benificail to my health
No	Probably yes	Healthy Contents,Freshness,Environmentally Friendly	Somewhat disagree	Strongly agree	Somewhat disagree	Somewhat disagree	Somewhat disagree	Somewhat agree	Somewhat agree	Somewhat disagree	Somewhat disagree	Somewhat agree	Neither agree nor disagree	Somewhat agree	Neither agree nor disagree	Very useful	Somewhat agree	Somewhat agree	Somewhat agree	Neither agree nor disagree	Somewhat agree	Neither agree nor disagree	Somewhat disagree	Female	18 - 30 years	Undergraduate	3 - 4	Above 100,001	Student	I don?t look specifically for them	Health reasons
No	Definitely yes	Healthy Contents	Strongly agree	Strongly agree	Somewhat agree	Somewhat disagree	Neither agree nor disagree	Strongly agree	Strongly agree	Somewhat disagree	Somewhat disagree	Strongly agree	Somewhat disagree	Somewhat agree	Neither agree nor disagree	Moderately useful	Strongly agree	Strongly agree	Somewhat agree	Somewhat disagree	Neither agree nor disagree	Somewhat agree	Somewhat agree	Male	18 - 30 years	Undergraduate	3 - 4	80,001 to 100,000	Student	Because I am in college and rarely eat healthy on my own. My parents give me organic foods they sometimes purchase at home	If I had more money allocated to groceries each month I would make healthier choices.
No	Definitely not																													too expensive	cheap price
No	Definitely yes	Healthy Contents,Environmentally Friendly	Strongly agree	Somewhat agree	Somewhat disagree	Somewhat disagree	Somewhat agree	Neither agree nor disagree	Somewhat agree	Neither agree nor disagree	Strongly disagree	Strongly agree	Strongly disagree	Strongly agree	Somewhat agree	Slightly useful	Neither agree nor disagree	Somewhat disagree	Somewhat agree	Somewhat agree	Neither agree nor disagree	Strongly disagree	Strongly disagree	Male	18 - 30 years	Undergraduate	3 - 4	Above 100,001	Student	price	price
No	Definitely yes	Healthy Contents,Pesticide Free,Freshness,Environmentally Friendly,Tastes Better	Strongly agree	Somewhat agree	Neither agree nor disagree	Somewhat agree	Neither agree nor disagree	Somewhat agree	Strongly agree	Strongly disagree	Strongly agree	Strongly agree	Somewhat agree	Somewhat agree	Somewhat agree	Moderately useful	Somewhat agree	Somewhat agree	Strongly agree	Strongly agree	Strongly agree	Strongly agree	Somewhat disagree	Female	18 - 30 years	Undergraduate	5 or more	Above 100,001	Student
No	Probably yes	Environmentally Friendly	Strongly agree	Neither agree nor disagree	Somewhat disagree	Somewhat disagree	Somewhat agree	Somewhat agree	Neither agree nor disagree	Somewhat disagree	Somewhat agree	Somewhat agree	Somewhat agree	Strongly agree	Strongly agree	Moderately useful	Somewhat agree	Somewhat agree	Somewhat agree	Somewhat disagree	Somewhat disagree	Somewhat disagree	Somewhat agree	Female	18 - 30 years	Undergraduate	1 - 2	Less than 40,000	Student	Price	Knowing the postives of the product
No	Probably not																													Price	Price decrease
No	Probably yes	Healthy Contents,Pesticide Free,Freshness,Environmentally Friendly	Somewhat agree	Strongly agree	Neither agree nor disagree	Somewhat agree	Somewhat agree	Somewhat agree	Somewhat agree	Neither agree nor disagree	Somewhat agree	Strongly agree	Strongly agree	Somewhat agree	Somewhat agree	Very useful	Somewhat agree	Somewhat agree	Somewhat agree	Somewhat agree	Somewhat agree	Somewhat agree	Neither agree nor disagree	Female	18 - 30 years	Undergraduate	5 or more	Above 100,001	Student	Expensive	Cheaper
No	Definitely yes	Tastes Better	Neither agree nor disagree	Somewhat agree	Neither agree nor disagree	Somewhat disagree	Somewhat disagree	Neither agree nor disagree	Somewhat agree	Neither agree nor disagree	Neither agree nor disagree	Somewhat agree	Somewhat agree	Somewhat agree	Neither agree nor disagree	Moderately useful	Neither agree nor disagree	Neither agree nor disagree	Neither agree nor disagree	Neither agree nor disagree	Somewhat agree	Neither agree nor disagree	Neither agree nor disagree	Female	18 - 30 years	Graduate	1 - 2	60,001 to 80,000	Work Full-time	Expensive	Cheaper
No	Might or might not																													Expense	Healthy
Yes
No	Probably yes	Healthy Contents	Somewhat agree	Somewhat agree	Strongly disagree	Strongly disagree	Strongly disagree	Neither agree nor disagree	Neither agree nor disagree	Neither agree nor disagree	Somewhat agree	Strongly agree	Strongly disagree	Somewhat agree	Somewhat agree	Very useful	Somewhat agree	Somewhat agree	Strongly agree	Somewhat agree	Somewhat agree	Neither agree nor disagree	Neither agree nor disagree	Female	18 - 30 years	Undergraduate	1 - 2	60,001 to 80,000	Student
No	Probably not																													Haven?t thought much about it. Probably cost.	Cost
No	Definitely not																													Cost	Cost
No	Probably yes	Healthy Contents,Pesticide Free,Freshness,Environmentally Friendly	Neither agree nor disagree	Somewhat agree	Strongly agree	Strongly disagree	Somewhat disagree	Somewhat agree	Somewhat agree	Strongly disagree	Strongly agree	Neither agree nor disagree	Somewhat disagree	Strongly agree	Neither agree nor disagree	Moderately useful	Somewhat agree	Somewhat agree	Somewhat agree	Somewhat disagree	Neither agree nor disagree	Somewhat disagree	Somewhat agree	Female	18 - 30 years	Undergraduate	3 - 4	Less than 40,000	Student
No	Might or might not																													Price	Price decrease
No	Probably yes	Healthy Contents,Freshness	Somewhat agree	Somewhat agree	Somewhat disagree	Neither agree nor disagree	Strongly disagree	Neither agree nor disagree	Somewhat agree	Somewhat disagree	Somewhat agree	Strongly agree	Somewhat agree	Strongly agree	Somewhat disagree	Moderately useful	Neither agree nor disagree	Neither agree nor disagree	Somewhat agree	Somewhat disagree	Neither agree nor disagree	Somewhat disagree	Strongly disagree	Male	18 - 30 years	Graduate	1 - 2	60,001 to 80,000	Work Full-time		Expensive
No	Definitely yes	Healthy Contents,Pesticide Free,Freshness,Tastes Better	Strongly agree	Strongly agree	Somewhat disagree	Strongly agree	Somewhat agree	Strongly agree	Somewhat agree	Somewhat agree	Neither agree nor disagree	Somewhat agree	Somewhat agree	Somewhat agree	Neither agree nor disagree	Very useful	Strongly agree	Somewhat agree	Strongly agree	Strongly agree	Strongly agree	Strongly agree	Somewhat agree	Female	51 - 60 years	Graduate	3 - 4	Above 100,001	Self-Employed		health benefit
No	Definitely yes	Healthy Contents	Strongly agree	Strongly agree	Somewhat disagree	Somewhat agree	Somewhat agree	Somewhat agree	Somewhat agree	Somewhat disagree	Somewhat disagree	Somewhat agree	Neither agree nor disagree	Somewhat agree	Neither agree nor disagree	Very useful	Neither agree nor disagree	Somewhat agree	Strongly agree	Somewhat disagree	Neither agree nor disagree	Strongly disagree	Somewhat disagree	Female	18 - 30 years	Undergraduate	3 - 4	60,001 to 80,000	Student
No	Definitely not
No	Definitely yes	To try something new	Strongly agree	Somewhat disagree	Somewhat agree	Neither agree nor disagree	Somewhat disagree	Somewhat disagree	Strongly disagree	Strongly disagree	Strongly disagree	Strongly disagree	Strongly agree	Strongly disagree	Strongly agree	Not at all useful	Strongly agree	Strongly disagree	Strongly agree	Strongly disagree	Strongly agree	Strongly disagree	Strongly agree	Female	Above 60 years	Post Graduate (PhD etc)	5 or more	Above 100,001	Retired
No	Probably yes	Healthy Contents,Pesticide Free,Freshness,Environmentally Friendly,Tastes Better,To try something new	Neither agree nor disagree	Strongly agree	Neither agree nor disagree	Strongly agree	Somewhat disagree	Strongly agree	Somewhat agree	Neither agree nor disagree	Somewhat disagree	Strongly agree	Somewhat agree	Neither agree nor disagree	Neither agree nor disagree	Very useful	Neither agree nor disagree	Neither agree nor disagree	Strongly agree	Neither agree nor disagree	Somewhat disagree	Somewhat disagree	Somewhat agree	Female	18 - 30 years	Undergraduate	3 - 4	Less than 40,000	Student	Too expensive	Sales on products
No	Definitely yes	Healthy Contents,Pesticide Free,Freshness,Environmentally Friendly	Somewhat agree	Strongly agree	Strongly disagree	Somewhat agree	Strongly agree	Strongly agree	Strongly disagree	Strongly disagree	Strongly disagree	Strongly agree	Strongly agree	Strongly agree	Strongly agree	Extremely useful	Strongly agree	Strongly agree	Strongly agree	Strongly agree	Somewhat agree	Neither agree nor disagree	Somewhat disagree	Female	18 - 30 years	Undergraduate	1 - 2	Less than 40,000	Student
No	Probably not																													Price	Quality
No	Definitely yes	Environmentally Friendly	Somewhat agree	Somewhat agree	Somewhat agree	Neither agree nor disagree	Somewhat agree	Somewhat agree	Neither agree nor disagree	Neither agree nor disagree	Neither agree nor disagree	Somewhat agree	Neither agree nor disagree	Somewhat disagree	Neither agree nor disagree	Very useful	Neither agree nor disagree	Somewhat agree	Somewhat agree	Somewhat agree	Somewhat agree	Somewhat disagree	Somewhat disagree	Female	18 - 30 years	Graduate	1 - 2	60,001 to 80,000	Work Full-time		If I know the health/cost benefits
No	Probably not																													I?m not terribly concerned about if my food is organic.	If I was more knowledgeable and if the price was lower
No	Probably yes	Healthy Contents	Strongly agree	Strongly agree		Somewhat agree	Strongly agree	Somewhat agree	Somewhat agree	Somewhat agree	Strongly agree	Strongly agree	Somewhat agree	Somewhat agree	Somewhat agree	Extremely useful	Strongly agree	Somewhat agree	Somewhat agree	Somewhat agree	Neither agree nor disagree	Somewhat agree	Somewhat agree	Male	18 - 30 years	High School	1 - 2	Less than 40,000	Student	No good stores to do do close to my home	Closer stores
No	Might or might not																													I am a broke college kid and like to purchase the cheapest food possible, organic foods are out of the budget	The one organic item i purchase is eggs, I know someone with farm fresh eggs and i am willing to pay more for eggs where i KNow where they come from
No	Might or might not																													Very expensive	Lower the price
No	Definitely not																													More expensive, makes no difference to me how natural food is farmed	If it was the same price as comparable products
No	Might or might not																													Price	Better prices
No	Definitely yes	Healthy Contents,Pesticide Free	Somewhat agree	Somewhat agree	Somewhat disagree	Somewhat disagree	Somewhat agree	Somewhat agree	Somewhat agree	Strongly disagree	Strongly disagree	Strongly agree	Somewhat agree	Somewhat agree	Neither agree nor disagree	Moderately useful	Somewhat agree	Somewhat agree	Somewhat agree	Somewhat agree	Somewhat agree	Somewhat disagree	Somewhat agree	Female	18 - 30 years	Undergraduate	3 - 4	Less than 40,000	Student
No	Definitely not																													Too expensive	Prices for retired on fixed income
No	Definitely not																													I don't purchase organic products because of the price	Easier access and lowered prices
No	Probably yes	Pesticide Free	Somewhat agree	Strongly agree	Somewhat agree	Neither agree nor disagree	Somewhat agree	Somewhat agree	Somewhat agree	Somewhat disagree	Somewhat agree	Strongly agree	Somewhat agree	Somewhat disagree	Neither agree nor disagree	Moderately useful	Somewhat agree	Somewhat disagree	Somewhat agree	Somewhat disagree	Somewhat disagree	Somewhat disagree	Somewhat disagree	Female	31 - 40 years	Graduate	3 - 4	60,001 to 80,000	Work Full-time	Expensive and go bad too quickly	Healthy
No	Might or might not																													Price	Price
No	Might or might not																													Too expensive	Lower price
No	Might or might not																													too expensive	cheaper
No	Probably yes	Healthy Contents,Pesticide Free,Environmentally Friendly	Strongly agree	Somewhat agree	Strongly disagree	Strongly agree	Somewhat agree	Somewhat agree	Somewhat agree	Neither agree nor disagree	Somewhat agree	Strongly agree	Somewhat agree	Somewhat disagree	Somewhat agree	Very useful		Somewhat agree	Strongly agree	Neither agree nor disagree	Somewhat agree	Somewhat disagree	Somewhat disagree	Female	18 - 30 years	Undergraduate	3 - 4	60,001 to 80,000	Student	Because I don?t make a lot of money while I?m at school.	If the price was reduced.
No	Probably yes	Freshness	Somewhat agree	Strongly agree	Neither agree nor disagree	Somewhat disagree	Strongly disagree	Somewhat agree	Neither agree nor disagree	Strongly disagree	Somewhat agree	Strongly agree	Somewhat agree	Neither agree nor disagree	Neither agree nor disagree	Moderately useful	Neither agree nor disagree	Neither agree nor disagree	Somewhat agree	Somewhat disagree	Neither agree nor disagree	Somewhat disagree	Somewhat disagree	Female	18 - 30 years	Undergraduate	5 or more	60,001 to 80,000	Student	Organic Products are expensive, especially for college students.	Less expensive products.
No	Might or might not																													too expensive and there really isn't regulation on what is considered organic vs. not	health consciousness
No	Definitely yes	Healthy Contents,Pesticide Free,Environmentally Friendly	Somewhat agree	Neither agree nor disagree	Somewhat agree	Strongly agree	Somewhat agree	Neither agree nor disagree	Strongly agree	Somewhat agree	Somewhat disagree	Somewhat disagree	Neither agree nor disagree	Strongly agree	Strongly agree	Very useful	Neither agree nor disagree	Strongly agree	Strongly agree	Strongly agree	Somewhat agree	Neither agree nor disagree	Strongly agree	Male	18 - 30 years	Undergraduate	3 - 4	Above 100,001	Student	I am purchasing organic products.	Environmental benefits
No	Probably not																													I don't have a problem with non organic	Lower prices
No	Might or might not																													Price, quality	Lower price, better product
No	Might or might not																													Money
Yes
No	Probably not																													Price	Nothing
No	Probably not																													Money	Cheaper products
No	Probably yes	Tastes Better	Somewhat agree	Somewhat agree	Somewhat disagree	Strongly disagree	Somewhat agree	Somewhat agree	Somewhat agree	Somewhat disagree	Strongly disagree	Somewhat agree	Somewhat disagree	Somewhat disagree	Somewhat agree	Moderately useful	Strongly agree	Strongly agree	Strongly agree	Somewhat disagree	Somewhat agree	Somewhat disagree	Somewhat disagree	Male	18 - 30 years	Undergraduate	1 - 2	Less than 40,000	Work Full-time	If I don't its due to the price.	Lower prices
No	Might or might not																													More expensive	Cheaper options
No	Probably not																													Overpriced.	More reasonably priced
No	Definitely yes	Healthy Contents	Strongly agree	Strongly agree	Somewhat disagree	Somewhat disagree	Somewhat agree	Strongly agree	Somewhat disagree	Strongly disagree	Strongly disagree	Strongly agree	Somewhat agree	Strongly agree	Neither agree nor disagree	Moderately useful	Somewhat agree	Somewhat agree	Strongly agree	Somewhat agree	Somewhat agree	Strongly disagree	Somewhat disagree	Female	18 - 30 years	High School	1 - 2	Less than 40,000	Student	Expensive	Cheaper prices
No	Definitely yes	Pesticide Free	Strongly agree	Strongly agree	Neither agree nor disagree	Neither agree nor disagree	Somewhat agree	Strongly agree	Somewhat agree	Strongly disagree	Strongly disagree	Somewhat agree	Somewhat agree	Somewhat agree	Strongly agree	Moderately useful	Somewhat agree	Somewhat agree	Strongly agree	Strongly agree	Somewhat agree	Somewhat disagree	Somewhat agree	Female	18 - 30 years	Graduate	5 or more	Above 100,001	Work Full-time	They are expensive	Lower price
No	Might or might not																													less expensive	when the the organic bananas look better that the non organic ones; also when price difference is minimal
No	Probably not																													No special reason
No	Probably not																													Expense and not a lot of variety at my local grocery store	More variety
No	Might or might not																													Price	Price and if it was local
No	Might or might not																													Limited access	More access to them
No	Probably not																													Organice products are more expensive, and I have no way of knowing if they are actually organic.	The fact that it may be better for me.
No	Might or might not																													They're more expensive	Lower prices
No	Probably yes	Healthy Contents,Pesticide Free,Freshness	Strongly agree	Strongly agree	Strongly disagree	Somewhat agree	Somewhat agree	Strongly agree	Neither agree nor disagree	Neither agree nor disagree	Somewhat agree	Somewhat agree	Somewhat agree	Somewhat agree	Neither agree nor disagree	Extremely useful	Strongly agree	Strongly agree	Strongly agree	Somewhat agree	Somewhat agree	Strongly agree	Neither agree nor disagree	Male	18 - 30 years	High School	1 - 2	60,001 to 80,000	Work Full-time	Pricey but I do purchase them just not every time	Healthier better for you
No	Probably yes	Healthy Contents,Pesticide Free,Environmentally Friendly,Tastes Better	Strongly agree	Somewhat agree	Somewhat disagree	Somewhat agree	Somewhat disagree	Somewhat agree	Somewhat agree	Somewhat disagree	Somewhat disagree	Somewhat agree	Somewhat disagree	Somewhat disagree	Somewhat disagree	Very useful	Somewhat disagree	Somewhat agree	Somewhat agree	Somewhat agree	Somewhat disagree	Somewhat disagree	Somewhat disagree	Male	18 - 30 years	Undergraduate	1 - 2	Above 100,001	Work Full-time	Short Shelf Life / More expensive	Health benefits, reduced pesticides, responsible agronomy, working conditions for farmers /helpers.
No	Might or might not																													Expensive	Less expensive. Better deals
No	Probably not																													Price	Lower price
No	Definitely yes	Healthy Contents,Pesticide Free,Freshness,Environmentally Friendly,Tastes Better	Strongly agree	Somewhat agree	Neither agree nor disagree	Somewhat agree	Somewhat agree	Somewhat agree	Somewhat agree	Neither agree nor disagree	Neither agree nor disagree	Somewhat agree	Somewhat disagree	Somewhat agree	Somewhat agree	Very useful	Somewhat agree	Strongly agree	Strongly agree	Somewhat agree	Strongly agree	Somewhat agree	Neither agree nor disagree	Female	41 to 50 years	Undergraduate	1 - 2	60,001 to 80,000	Work Full-time	not always available	many factors
No	Definitely yes	Healthy Contents	Somewhat agree	Neither agree nor disagree	Somewhat disagree	Somewhat agree	Somewhat agree	Neither agree nor disagree	Somewhat disagree	Somewhat disagree	Somewhat disagree	Neither agree nor disagree	Somewhat disagree	Strongly agree	Neither agree nor disagree	Moderately useful	Somewhat disagree	Somewhat agree	Strongly agree	Somewhat agree	Somewhat agree	Neither agree nor disagree	Neither agree nor disagree	Male	18 - 30 years	Undergraduate	1 - 2	80,001 to 100,000	Work Full-time	I don't always need them	Lookin boujee
No	Might or might not																													I want to purchase them because they are healthier and more sustainable., but they are too expensive for my budget	If they were less expensive, grown locally, knowing that I am supporting communities rather than corporations, also they are much better for your health
No	Might or might not																														Safe for environment
No	Might or might not																													Cost	More reasonable costs
No	Might or might not																													Cost	Lower cost
No	Might or might not																													Lack of selection in my area	Healthier option
No	Probably yes	Healthy Contents,Pesticide Free,Environmentally Friendly,To try something new	Somewhat agree	Somewhat agree	Strongly disagree	Neither agree nor disagree	Somewhat disagree	Neither agree nor disagree	Somewhat disagree	Strongly disagree	Strongly disagree	Strongly agree	Somewhat disagree	Somewhat disagree	Neither agree nor disagree	Slightly useful	Somewhat agree	Somewhat agree	Somewhat agree	Neither agree nor disagree	Neither agree nor disagree	Somewhat disagree	Strongly disagree	Female	18 - 30 years	Undergraduate	3 - 4	40,001 to 60,000	Student	Expensive af	affordable, fresh, accessible
No	Might or might not																													Expensive	Quality, price point
No	Definitely yes	Pesticide Free	Strongly agree	Strongly agree	Somewhat disagree	Strongly agree	Somewhat agree	Strongly agree	Strongly agree	Somewhat agree	Somewhat agree	Strongly agree	Somewhat agree	Strongly agree	Strongly agree	Extremely useful	Strongly agree	Strongly agree	Strongly agree	Strongly agree	Strongly agree	Strongly agree	Somewhat agree	Female	18 - 30 years	Undergraduate	3 - 4	Above 100,001	Student		health benefits
Yes
No	Definitely yes	Healthy Contents	Strongly agree	Somewhat agree	Somewhat agree	Neither agree nor disagree	Somewhat disagree	Somewhat agree	Neither agree nor disagree	Somewhat disagree	Neither agree nor disagree	Strongly agree	Neither agree nor disagree	Somewhat agree	Somewhat agree	Moderately useful	Neither agree nor disagree	Somewhat agree	Somewhat agree	Neither agree nor disagree	Somewhat disagree	Somewhat disagree	Strongly disagree	Female	18 - 30 years	Graduate	1 - 2	Less than 40,000	Student	They are expensive	Dropping price
No	Probably yes	Healthy Contents,Pesticide Free,Freshness,Environmentally Friendly	Somewhat agree	Strongly agree	Somewhat agree	Somewhat agree	Somewhat agree	Strongly agree	Somewhat agree	Strongly disagree	Somewhat agree	Strongly agree	Somewhat agree	Strongly agree	Somewhat agree	Moderately useful	Somewhat agree	Somewhat agree	Somewhat agree	Neither agree nor disagree	Neither agree nor disagree	Somewhat disagree	Somewhat disagree	Female	18 - 30 years	Undergraduate	5 or more	60,001 to 80,000	Work Full-time	I can't afford them. Or I should say I can afford them, but would have to spend less in all other areas of my budget	If the cost was more in line with non-organic products
No	Might or might not																													Cost	Health benefits
No	Probably not																													Because organic doesn't necessarily mean more healthy, but generally means more expensive	If you can show me that no pesticides (i.e. including organic pesticides) were used, I'd be more interested in buying organic fruits/vegetables.
No	Probably yes	Healthy Contents,Pesticide Free,Tastes Better	Somewhat agree	Strongly agree	Somewhat agree	Neither agree nor disagree	Strongly agree	Strongly agree	Somewhat agree	Somewhat disagree	Neither agree nor disagree	Strongly agree	Somewhat agree	Somewhat agree	Strongly disagree	Extremely useful	Strongly agree	Somewhat agree	Strongly agree	Somewhat disagree	Somewhat agree	Somewhat disagree	Somewhat disagree	Male	41 to 50 years	Graduate	3 - 4	Above 100,001	Work Full-time	Lack of availability and cost	Availability and price
No	Probably yes	Healthy Contents,Pesticide Free,Freshness	Strongly agree	Strongly agree	Strongly disagree	Somewhat agree	Somewhat agree	Somewhat agree	Neither agree nor disagree	Somewhat disagree	Somewhat disagree	Somewhat agree	Somewhat agree	Somewhat agree	Strongly disagree	Moderately useful	Somewhat agree	Somewhat agree	Somewhat agree	Neither agree nor disagree	Neither agree nor disagree	Neither agree nor disagree	Neither agree nor disagree	Female	18 - 30 years	Undergraduate	3 - 4	Above 100,001	Student		Lower price
No	Probably yes	Healthy Contents	Somewhat agree	Strongly agree	Neither agree nor disagree	Somewhat agree	Strongly disagree	Somewhat agree	Somewhat agree	Neither agree nor disagree	Neither agree nor disagree	Strongly agree	Somewhat disagree	Somewhat agree	Neither agree nor disagree	Moderately useful	Somewhat agree	Somewhat agree	Somewhat agree	Neither agree nor disagree	Neither agree nor disagree	Strongly disagree	Strongly disagree	Female	18 - 30 years	Undergraduate	3 - 4	40,001 to 60,000	Student	Too expensive	Healthy
No	Might or might not																													Price	Health
No	Might or might not																													Don?t look for them but sometimes end up buying some	Price
No	Might or might not																													Price	Lower price
No	Might or might not																													For liberals	It?s bett
No	Probably not																													Price	Less price and evidence that normal food is contsminated
No	Probably yes	Healthy Contents	Somewhat agree	Strongly agree	Somewhat agree	Neither agree nor disagree	Neither agree nor disagree	Somewhat agree	Somewhat agree	Neither agree nor disagree	Neither agree nor disagree	Somewhat agree	Somewhat agree	Somewhat agree	Somewhat agree	Very useful	Somewhat agree	Somewhat agree	Somewhat agree	Somewhat disagree	Somewhat disagree	Strongly disagree	Somewhat disagree	Male	18 - 30 years	High School	3 - 4	Above 100,001	Student	The price	Increased Health
No	Probably not																													I don?t care	If it really mattered that much (health wise)
No	Definitely yes	Pesticide Free,Environmentally Friendly,Tastes Better	Somewhat agree	Neither agree nor disagree	Strongly disagree	Somewhat agree	Somewhat agree	Somewhat agree	Somewhat agree	Neither agree nor disagree	Somewhat disagree	Somewhat agree	Somewhat agree	Somewhat agree	Neither agree nor disagree	Moderately useful	Somewhat agree	Somewhat agree	Strongly agree	Somewhat disagree	Somewhat agree	Somewhat agree	Somewhat agree	Female	31 - 40 years	Graduate	3 - 4		Work Full-time	I do not always find it worth the extra money to pay for organic.	If it was similar in price to the non organic product and had more availability when it comes to produce.
No	Probably yes	Healthy Contents	Somewhat agree	Strongly agree	Neither agree nor disagree	Somewhat agree	Neither agree nor disagree	Neither agree nor disagree	Somewhat agree	Neither agree nor disagree	Strongly agree	Strongly agree	Strongly disagree	Strongly agree	Neither agree nor disagree	Moderately useful	Somewhat agree	Somewhat agree	Strongly agree	Somewhat agree	Neither agree nor disagree	Neither agree nor disagree	Neither agree nor disagree	Female	18 - 30 years	Undergraduate	3 - 4	80,001 to 100,000	Student
No	Definitely not																													I do not have the income to purchase organic products.	Having more money.
No	Definitely yes	Healthy Contents,Pesticide Free,Environmentally Friendly,Tastes Better	Strongly agree	Strongly agree	Strongly disagree	Strongly agree	Somewhat agree	Strongly agree	Somewhat agree	Somewhat agree	Somewhat agree	Somewhat agree	Somewhat agree	Somewhat disagree	Strongly agree	Extremely useful	Somewhat agree	Strongly agree	Strongly agree	Strongly agree	Strongly agree	Strongly agree	Strongly agree	Male	18 - 30 years	Post Graduate (PhD etc)	1 - 2	60,001 to 80,000	Work Full-time	I purchase organic products	Nutritional content
No	Probably not
No	Probably yes	Healthy Contents,Environmentally Friendly	Neither agree nor disagree	Somewhat agree	Somewhat disagree	Strongly disagree	Somewhat disagree	Strongly agree	Neither agree nor disagree	Strongly disagree	Neither agree nor disagree	Strongly agree	Somewhat agree	Strongly agree	Strongly agree	Moderately useful	Strongly agree	Somewhat agree	Somewhat agree	Strongly disagree	Strongly disagree	Strongly disagree	Strongly disagree	Female	18 - 30 years	Undergraduate	5 or more	80,001 to 100,000	Student	Expensive	Health
No	Might or might not																													It doesn't make a difference to me. There is little research that show that non organic products have any harm on the body. Additionally, they are overpriced.	If there is given reason and or proof that non organic products can harm the body, then I might buy organic products.
No	Probably not																													Expensive	Less expensive
No	Might or might not
No	Probably not																													Price	Lower price
No	Probably yes	Healthy Contents,Pesticide Free,Freshness,Environmentally Friendly,Tastes Better,To try something new	Strongly agree	Strongly agree	Neither agree nor disagree	Somewhat agree	Somewhat agree	Neither agree nor disagree	Neither agree nor disagree	Somewhat disagree	Somewhat agree	Strongly agree	Strongly agree	Somewhat disagree	Somewhat disagree	Very useful	Somewhat agree	Somewhat agree	Somewhat agree	Somewhat disagree	Somewhat agree	Somewhat agree	Somewhat disagree	Female	18 - 30 years	Undergraduate	5 or more	80,001 to 100,000	Student	Price	Healthy
No	Definitely yes	Healthy Contents,Tastes Better	Strongly agree	Somewhat agree	Somewhat agree	Somewhat agree	Somewhat agree	Strongly agree	Somewhat agree	Somewhat disagree	Strongly agree	Strongly agree	Neither agree nor disagree	Neither agree nor disagree	Neither agree nor disagree	Very useful	Somewhat agree	Somewhat agree	Somewhat agree	Somewhat agree	Strongly agree	Strongly agree	Somewhat agree	Female	18 - 30 years	Undergraduate	5 or more	Above 100,001	Student		Proven healthier than alternatives
No	Probably yes	Healthy Contents,Freshness,Environmentally Friendly,Tastes Better,To try something new	Neither agree nor disagree	Neither agree nor disagree	Neither agree nor disagree	Neither agree nor disagree	Strongly disagree	Strongly agree	Neither agree nor disagree	Neither agree nor disagree	Neither agree nor disagree	Somewhat agree	Somewhat agree	Strongly agree	Neither agree nor disagree	Moderately useful	Somewhat agree	Somewhat agree	Somewhat agree	Somewhat agree	Somewhat agree	Somewhat agree	Neither agree nor disagree	Female	18 - 30 years	Undergraduate	5 or more	80,001 to 100,000	Student
No	Might or might not																													Expense	Better availability in rural area in which i live
No	Definitely not																													Expensive	Price drop
No	Definitely yes	Healthy Contents	Strongly agree	Strongly agree	Somewhat disagree	Somewhat agree	Somewhat agree	Strongly agree	Somewhat agree	Neither agree nor disagree	Neither agree nor disagree	Somewhat agree	Somewhat agree	Somewhat agree	Neither agree nor disagree	Moderately useful	Somewhat agree	Neither agree nor disagree	Strongly agree	Somewhat agree	Somewhat agree	Somewhat agree	Somewhat agree	Female	41 to 50 years	High School	3 - 4	60,001 to 80,000	Work Full-time	I am purchasing	Real ingredients
No	Might or might not																													Cost	Quality
No	Might or might not																													Depending on the product they can be very expensive	If the prices were lower
No	Probably not																													Cost/don't think it's any better	Cost
No	Definitely yes	Healthy Contents,Pesticide Free,Freshness,Environmentally Friendly,Tastes Better,To try something new	Strongly agree	Strongly agree	Somewhat disagree	Strongly agree	Somewhat agree	Strongly agree	Somewhat disagree	Neither agree nor disagree	Strongly disagree	Somewhat agree	Somewhat agree	Somewhat agree	Strongly agree	Extremely useful	Strongly agree	Strongly agree	Strongly agree	Strongly agree	Strongly agree	Strongly agree	Strongly agree	Male	18 - 30 years	Undergraduate	3 - 4	40,001 to 60,000	Student
No	Probably yes	Healthy Contents,Pesticide Free,Environmentally Friendly	Somewhat agree	Strongly agree	Neither agree nor disagree	Neither agree nor disagree	Somewhat disagree	Strongly agree	Somewhat agree	Somewhat disagree	Somewhat agree	Somewhat agree	Strongly agree	Somewhat agree	Somewhat disagree	Very useful	Somewhat agree	Somewhat agree	Strongly agree	Somewhat disagree	Somewhat agree	Somewhat disagree	Neither agree nor disagree	Male	18 - 30 years	Undergraduate	5 or more	60,001 to 80,000	Student	Price.	Price and health benefits.
No	Might or might not																													Not important to me	Price and availability equivilent to non-organic
No	Definitely not																													Don?t believe in the organic marketing	Stop scaring people away from non organic ag industries
No	Probably yes	Healthy Contents,Pesticide Free,Freshness,Environmentally Friendly,Tastes Better	Somewhat agree	Somewhat agree	Neither agree nor disagree	Neither agree nor disagree	Somewhat agree	Somewhat agree	Neither agree nor disagree	Somewhat disagree	Neither agree nor disagree	Somewhat agree	Somewhat agree	Strongly agree	Strongly agree	Very useful	Somewhat agree	Somewhat agree	Somewhat agree	Neither agree nor disagree	Somewhat agree	Neither agree nor disagree	Somewhat agree	Female	18 - 30 years	Graduate	3 - 4	40,001 to 60,000	Student	Cost	Benefits
No	Definitely yes	Healthy Contents,Pesticide Free,Freshness,Environmentally Friendly	Strongly agree	Strongly agree	Strongly agree	Somewhat agree	Somewhat agree	Somewhat agree	Somewhat agree	Neither agree nor disagree	Neither agree nor disagree	Somewhat agree	Somewhat agree	Somewhat agree	Strongly agree	Very useful	Strongly agree	Somewhat agree	Strongly agree	Somewhat agree	Strongly agree	Somewhat agree	Somewhat agree	Female	18 - 30 years	Undergraduate	3 - 4	Less than 40,000	Work Full-time		Lower price
No	Might or might not																													Too expensive	Cheaper prices, if I was more educated on organic products /knew if there is a reason they should be purchased over non organic products
No	Probably yes	Pesticide Free	Somewhat agree	Somewhat agree	Somewhat agree	Strongly agree	Neither agree nor disagree	Strongly agree	Somewhat agree	Somewhat disagree	Somewhat agree	Strongly agree	Somewhat disagree	Somewhat agree	Strongly agree	Very useful	Somewhat disagree	Somewhat agree	Somewhat agree	Somewhat disagree	Neither agree nor disagree	Somewhat disagree	Somewhat disagree	Female	18 - 30 years	Undergraduate	5 or more	Above 100,001	Student
No	Probably not																													cost vs. benefit	cost vs. benefit - cheaper cost or fresher, demonstrably healthier, product
No	Definitely yes	Healthy Contents,Pesticide Free,Freshness,Environmentally Friendly,Tastes Better	Strongly agree	Strongly agree	Somewhat agree	Strongly agree	Somewhat disagree	Strongly agree	Strongly agree	Somewhat disagree	Somewhat agree	Strongly agree	Somewhat disagree	Strongly agree	Strongly agree	Extremely useful	Strongly agree	Somewhat disagree	Strongly agree	Somewhat disagree	Strongly agree	Somewhat disagree	Strongly disagree	Female	31 - 40 years	Graduate	1 - 2	40,001 to 60,000	Work Full-time	I do purchase organic products. Just not all products are organic because they are more expensive than conventional products.	taste, and price
No	Might or might not																													Expensive	Less expensive
No	Might or might not																													Cost	Less expensive, more options
No	Definitely yes	Healthy Contents,Pesticide Free,Freshness	Somewhat agree	Strongly agree	Neither agree nor disagree	Somewhat agree	Neither agree nor disagree	Somewhat agree	Strongly agree	Strongly disagree	Somewhat disagree	Strongly agree	Somewhat agree	Somewhat agree	Somewhat agree	Very useful	Strongly agree	Strongly agree	Strongly agree	Somewhat agree	Somewhat agree	Somewhat agree	Somewhat agree	Female	18 - 30 years	High School	3 - 4	40,001 to 60,000	Student	they?re expensive	Health benefits
No	Probably yes	Healthy Contents,Freshness,Environmentally Friendly,To try something new	Somewhat agree	Strongly agree	Strongly disagree	Somewhat agree	Neither agree nor disagree	Somewhat agree	Somewhat agree	Neither agree nor disagree	Neither agree nor disagree	Somewhat agree	Neither agree nor disagree	Somewhat agree	Strongly disagree	Very useful	Somewhat agree	Strongly agree	Strongly agree	Neither agree nor disagree	Somewhat agree	Neither agree nor disagree	Somewhat agree	Female	18 - 30 years	Undergraduate	1 - 2	Less than 40,000	Student	Prices, dont have an issue with non organic products	More variety in regular grocery stores
No	Probably yes	To try something new	Strongly agree	Neither agree nor disagree	Somewhat agree	Somewhat disagree	Strongly agree	Somewhat disagree	Somewhat agree	Strongly disagree	Somewhat disagree	Somewhat agree	Strongly disagree	Somewhat agree	Somewhat agree	Very useful	Somewhat disagree	Somewhat agree	Somewhat agree	Strongly disagree	Somewhat disagree	Strongly disagree	Strongly disagree	Female	18 - 30 years	Undergraduate	3 - 4	Above 100,001	Student	I have been directly part of studies that prove that the nutritional differences between organic and conventional products are almost immeasurable on the product	The only reason i would purchase organic foods intentionally would be if the cost was significantly less than a conventional product or if the company was donating part of its proceeds to a cause I supported
No	Probably not																													Expensive	Price
No	Might or might not																													price is too high	explain why the benefits of organic constitutes the cost
No	Definitely not																													No reason to	None
No	Definitely yes	Healthy Contents,Pesticide Free,Freshness,Environmentally Friendly,Tastes Better	Strongly agree	Strongly agree	Somewhat disagree	Somewhat agree	Somewhat agree	Strongly agree	Strongly agree	Somewhat agree	Somewhat agree	Strongly agree	Neither agree nor disagree	Somewhat agree	Neither agree nor disagree	Extremely useful	Strongly agree	Strongly agree	Strongly agree	Strongly agree	Strongly agree	Somewhat agree	Somewhat agree	Female	31 - 40 years	Graduate	3 - 4	40,001 to 60,000	Work Full-time
No	Might or might not																													Wife buys	Health. Cost
No	Might or might not																													Price	Price and health
No	Might or might not																													Financial issues	Affordable
Yes
No	Probably yes	Pesticide Free,Freshness,Environmentally Friendly	Somewhat agree	Strongly agree	Neither agree nor disagree	Somewhat agree	Somewhat agree	Strongly agree	Strongly agree	Somewhat agree	Somewhat agree	Strongly agree	Somewhat disagree	Somewhat disagree	Somewhat agree	Extremely useful	Strongly agree	Strongly agree	Strongly agree	Somewhat agree	Somewhat agree	Somewhat agree	Somewhat disagree	Female	18 - 30 years	Undergraduate	3 - 4		Student	price
No	Might or might not																													Health	low cost and health benefits
No	Probably yes	Healthy Contents,Pesticide Free,Environmentally Friendly	Somewhat agree	Strongly agree	Strongly disagree	Neither agree nor disagree	Strongly disagree	Strongly agree	Somewhat agree	Neither agree nor disagree	Somewhat agree	Strongly agree	Somewhat agree	Strongly agree	Strongly agree	Extremely useful	Somewhat agree	Somewhat agree	Somewhat agree	Neither agree nor disagree	Somewhat agree	Somewhat disagree	Somewhat disagree	Female	18 - 30 years	High School	1 - 2	Above 100,001	Work Full-time	Price!	Lower prices, less alternatives on the market
No	Definitely yes	Healthy Contents,Freshness,Environmentally Friendly	Somewhat agree	Somewhat agree	Somewhat disagree	Strongly agree	Somewhat disagree	Somewhat agree	Somewhat agree	Somewhat disagree	Somewhat disagree	Strongly agree	Somewhat agree	Somewhat agree	Somewhat agree	Very useful	Somewhat agree	Somewhat agree	Somewhat agree	Somewhat agree	Somewhat agree	Somewhat disagree	Somewhat disagree	Female	18 - 30 years	Graduate	1 - 2	80,001 to 100,000	Work Full-time		Freshness
No	Might or might not																													Price
No	Probably yes	Environmentally Friendly	Somewhat disagree	Somewhat disagree	Strongly disagree	Somewhat agree	Neither agree nor disagree	Neither agree nor disagree	Somewhat agree	Strongly disagree	Somewhat agree	Neither agree nor disagree	Somewhat disagree	Somewhat agree	Strongly agree	Moderately useful	Neither agree nor disagree	Somewhat agree	Strongly agree	Somewhat disagree	Strongly agree	Somewhat agree	Strongly agree	Female	18 - 30 years	Undergraduate	3 - 4	40,001 to 60,000	Student
No	Might or might not																													I need to make more money to be able to afford them.	Lower prices.
No	Probably yes	Healthy Contents,Pesticide Free,Freshness,Environmentally Friendly,Tastes Better	Somewhat agree	Somewhat agree	Somewhat agree	Neither agree nor disagree	Somewhat agree	Strongly agree	Somewhat agree	Neither agree nor disagree	Somewhat agree	Strongly agree	Somewhat agree	Strongly agree	Somewhat agree	Extremely useful	Strongly agree	Strongly agree	Strongly agree	Neither agree nor disagree	Somewhat agree	Somewhat agree	Neither agree nor disagree	Male	18 - 30 years	Undergraduate	3 - 4	Less than 40,000	Student	Money	Cheaper
No	Probably not																													too expensive and dirty
No	Definitely yes	Healthy Contents,Pesticide Free,Environmentally Friendly	Strongly agree	Somewhat agree	Strongly agree	Somewhat agree	Somewhat agree	Somewhat agree	Somewhat agree	Somewhat disagree	Somewhat agree	Somewhat agree	Strongly agree	Somewhat agree	Neither agree nor disagree	Very useful	Somewhat agree	Strongly agree	Strongly agree	Strongly agree	Strongly agree	Somewhat agree	Somewhat agree	Female	Above 60 years	Post Graduate (PhD etc)	1 - 2	60,001 to 80,000	Work Full-time	Sometimes the expense is a problem. Some products I don't think it matters so much.	When I do not consider the conventional is not safe. If I was sure that organic farmers were for sure conscientious, I'd buy more.
Yes
No	Probably yes	Healthy Contents,Pesticide Free	Strongly agree	Somewhat agree	Neither agree nor disagree	Somewhat agree	Neither agree nor disagree	Somewhat agree	Neither agree nor disagree	Somewhat disagree	Strongly disagree	Somewhat agree	Neither agree nor disagree	Somewhat agree	Neither agree nor disagree	Moderately useful	Neither agree nor disagree	Somewhat agree	Neither agree nor disagree	Neither agree nor disagree	Somewhat disagree	Strongly disagree	Strongly disagree	Female	31 - 40 years	Graduate	3 - 4	80,001 to 100,000	Work Full-time	Price	Orice
No	Might or might not																														$
No	Probably yes	To try something new	Somewhat agree	Strongly disagree	Neither agree nor disagree	Strongly disagree	Strongly agree	Strongly disagree	Strongly disagree	Strongly disagree	Strongly disagree	Strongly agree	Strongly disagree	Strongly agree	Somewhat agree	Not at all useful	Strongly disagree	Strongly disagree	Somewhat disagree	Strongly disagree	Strongly disagree	Strongly disagree	Strongly disagree	Male	31 - 40 years	Undergraduate	3 - 4	Above 100,001	Work Full-time	Organic products are no safer or more nutritious than conventional products. The only time I purchase organic is for convienence or if the happen to be less expensive.	Lower price or ease of use compared to conventionally grown products
No	Definitely not																													Expensive	There really isn?t one
No	Definitely yes	Healthy Contents,Pesticide Free,Freshness,Environmentally Friendly	Strongly agree	Strongly agree	Somewhat agree	Strongly agree	Neither agree nor disagree	Strongly agree	Strongly agree	Neither agree nor disagree	Neither agree nor disagree	Somewhat agree	Somewhat agree	Somewhat agree	Neither agree nor disagree	Very useful	Somewhat agree	Somewhat agree	Strongly agree	Strongly agree	Strongly agree	Strongly agree	Somewhat agree	Female	18 - 30 years	Graduate	1 - 2	Less than 40,000	Work Full-time
No	Might or might not																													Price and for some foods nutritional content as well	Cleanliness I guess. Especially for meat
No	Probably not																													I Don't see the harm in purchasing non-organic	Health benefits
No	Probably not																													I don?t have enough background on what this entails. If I had a better understanding of what food products are organic, I would be more interested in altering my diet.	The fact that they are minimally processed is enough for me. The less added products such as sugars and flavors, the more appealing.
No	Probably not																													Not quite sure why I need to	Taste
No	Definitely yes	Tastes Better	Somewhat agree	Somewhat agree	Somewhat agree	Strongly agree	Neither agree nor disagree	Neither agree nor disagree	Neither agree nor disagree	Neither agree nor disagree	Neither agree nor disagree	Somewhat agree	Somewhat disagree	Somewhat agree	Neither agree nor disagree	Very useful	Strongly agree	Somewhat agree	Strongly agree	Neither agree nor disagree	Neither agree nor disagree	Neither agree nor disagree	Somewhat disagree	Male	18 - 30 years	Graduate	1 - 2	Above 100,001	Work Full-time
No	Might or might not																													Cost to much	If I coulf try the food and see if it is better.
No	Probably yes	Healthy Contents	Strongly agree	Strongly agree	Somewhat disagree	Somewhat agree	Neither agree nor disagree	Strongly agree	Strongly agree	Neither agree nor disagree	Neither agree nor disagree	Somewhat agree	Somewhat agree	Neither agree nor disagree	Neither agree nor disagree	Very useful	Somewhat agree	Somewhat agree	Strongly agree	Somewhat agree	Somewhat agree	Somewhat agree	Neither agree nor disagree	Female	18 - 30 years	Undergraduate	1 - 2	60,001 to 80,000	Student	Exspensive	If they are on sale.
No	Might or might not																													They are more expensive.	They are healthier.
No	Definitely yes	Pesticide Free	Strongly agree	Somewhat agree	Strongly agree	Neither agree nor disagree	Strongly agree	Somewhat agree	Somewhat agree	Somewhat disagree	Somewhat agree	Strongly agree	Strongly disagree	Strongly agree	Somewhat agree	Moderately useful	Somewhat disagree	Somewhat disagree	Somewhat agree	Somewhat disagree	Somewhat agree	Somewhat disagree	Somewhat disagree	Female	51 - 60 years	Graduate	1 - 2	40,001 to 60,000	Work Full-time	Not always convinced that there are major health benefits	Freshness
No	Might or might not																													Expense	More availability for cheaper prices
No	Might or might not
No	Probably not																													Dicks	Yes
Yes
No	Probably yes	Freshness	Somewhat agree	Strongly agree	Neither agree nor disagree	Somewhat disagree	Somewhat agree	Somewhat agree	Somewhat agree	Neither agree nor disagree	Neither agree nor disagree	Strongly agree	Neither agree nor disagree	Somewhat agree	Strongly agree	Very useful	Somewhat agree	Somewhat agree	Somewhat agree	Neither agree nor disagree	Neither agree nor disagree	Neither agree nor disagree	Somewhat disagree	Male	18 - 30 years	Undergraduate	5 or more	Above 100,001	Student	Budgeting	Convenience and price
No	Might or might not																													I?m broke.	Healthy alternatives
No	Might or might not																													I?m broke	Healthy alternatives
No	Probably yes	Environmentally Friendly	Strongly agree	Neither agree nor disagree	Strongly agree	Strongly agree	Strongly disagree	Strongly agree	Somewhat agree	Somewhat disagree	Strongly agree	Strongly agree	Somewhat agree	Strongly agree	Neither agree nor disagree	Extremely useful	Strongly agree	Somewhat agree	Neither agree nor disagree	Somewhat agree	Strongly agree	Somewhat disagree	Somewhat agree	Male	18 - 30 years	Undergraduate	1 - 2	40,001 to 60,000	Work Full-time	The cost	Sale prices
No	Probably yes	Healthy Contents,Pesticide Free,Freshness,Environmentally Friendly,Tastes Better,To try something new	Somewhat agree	Somewhat agree	Somewhat agree	Neither agree nor disagree	Somewhat disagree	Somewhat agree	Somewhat agree	Neither agree nor disagree	Somewhat agree	Strongly agree	Neither agree nor disagree	Somewhat agree	Neither agree nor disagree	Moderately useful	Neither agree nor disagree	Neither agree nor disagree	Somewhat agree	Somewhat agree	Neither agree nor disagree	Neither agree nor disagree	Somewhat agree	Male	18 - 30 years	Undergraduate	1 - 2	Above 100,001	Student	Expense	Availability and price mark down
No	Probably yes	Healthy Contents,Environmentally Friendly,Tastes Better,To try something new	Strongly agree	Strongly agree	Neither agree nor disagree	Neither agree nor disagree	Somewhat disagree	Strongly agree	Strongly agree	Neither agree nor disagree	Strongly agree	Somewhat agree	Neither agree nor disagree	Somewhat agree	Neither agree nor disagree	Extremely useful	Strongly agree	Strongly agree	Strongly agree	Neither agree nor disagree	Somewhat agree	Neither agree nor disagree	Strongly disagree	Male	18 - 30 years	Undergraduate	5 or more		Work Full-time	The price sometimes will make me second-guess myself, and then I won't purchase it.	One of the factors is persuasion from friends and family to lead a healthier lifestyle.
Yes
No	Definitely yes	Healthy Contents,Pesticide Free,Freshness,Environmentally Friendly	Somewhat disagree	Strongly agree	Neither agree nor disagree	Strongly disagree	Somewhat disagree	Strongly agree	Somewhat agree	Neither agree nor disagree	Strongly agree	Somewhat agree	Somewhat agree	Somewhat agree	Somewhat agree	Very useful	Somewhat agree	Strongly agree	Somewhat agree	Somewhat disagree	Somewhat disagree	Somewhat disagree	Strongly disagree	Male	18 - 30 years	Undergraduate	5 or more	Above 100,001	Student	I?m broke	Healthy alternative
Yes
No	Definitely yes	Environmentally Friendly	Somewhat agree	Somewhat agree	Strongly disagree	Somewhat agree	Somewhat disagree	Strongly agree	Somewhat agree	Neither agree nor disagree	Somewhat agree	Somewhat disagree	Neither agree nor disagree	Somewhat agree	Neither agree nor disagree	Very useful	Somewhat agree	Strongly agree	Somewhat agree	Neither agree nor disagree	Somewhat agree	Neither agree nor disagree	Neither agree nor disagree	Female	18 - 30 years	Undergraduate	3 - 4	Above 100,001	Student	Broke college student	Higher income! and if its healthy and tasty
No	Probably yes	Healthy Contents,Freshness,Environmentally Friendly	Somewhat agree	Strongly agree	Somewhat agree	Strongly agree	Strongly agree	Strongly agree	Somewhat agree	Strongly agree	Somewhat agree	Strongly agree	Somewhat agree	Somewhat agree	Somewhat agree	Extremely useful	Strongly agree	Strongly agree	Somewhat agree	Somewhat agree	Somewhat agree	Somewhat agree	Somewhat agree	Female	18 - 30 years	Undergraduate	3 - 4	60,001 to 80,000	Student	Broke college student	More money coming in
No	Probably not																													They?re expensive and usually a sham	Make them cheaper than the other options
Yes
No	Probably yes	Healthy Contents	Strongly agree	Somewhat agree	Strongly disagree	Neither agree nor disagree	Neither agree nor disagree	Strongly agree	Neither agree nor disagree	Strongly disagree	Somewhat agree	Strongly agree	Somewhat disagree	Somewhat disagree	Neither agree nor disagree	Very useful	Somewhat agree	Somewhat agree	Somewhat agree	Somewhat disagree	Somewhat disagree	Somewhat disagree	Strongly disagree	Female	41 to 50 years	Post Graduate (PhD etc)	3 - 4	80,001 to 100,000	Work Full-time		Lower costs
No	Definitely yes	Healthy Contents	Strongly agree	Somewhat agree	Somewhat agree	Strongly agree	Somewhat agree	Strongly agree	Strongly agree	Somewhat agree	Strongly agree	Somewhat agree	Strongly agree	Somewhat agree	Neither agree nor disagree	Moderately useful	Somewhat agree	Neither agree nor disagree	Strongly agree	Somewhat agree	Strongly agree	Somewhat agree	Neither agree nor disagree	Female	Above 60 years	Post Graduate (PhD etc)	5 or more	Above 100,001	Work Full-time	Better health	Live longer
No	Probably yes	Freshness	Strongly agree	Strongly agree	Strongly disagree	Strongly agree	Somewhat disagree	Strongly agree	Strongly agree	Neither agree nor disagree	Neither agree nor disagree	Strongly agree	Strongly disagree	Neither agree nor disagree	Strongly disagree	Extremely useful	Strongly agree	Strongly agree	Somewhat agree	Neither agree nor disagree	Somewhat disagree	Strongly disagree	Strongly disagree	Female	18 - 30 years	High School	1 - 2	60,001 to 80,000	Work Full-time	Price	Cheaper the better
No	Probably yes	Environmentally Friendly	Strongly agree	Somewhat agree	Strongly disagree	Strongly agree	Neither agree nor disagree	Neither agree nor disagree	Strongly agree	Strongly disagree	Somewhat disagree	Somewhat disagree	Somewhat agree	Strongly disagree	Neither agree nor disagree	Extremely useful	Strongly agree	Neither agree nor disagree	Strongly agree	Strongly agree	Neither agree nor disagree	Strongly disagree	Somewhat disagree	Male	41 to 50 years	Graduate	3 - 4	80,001 to 100,000	Work Full-time	Availability	More products available
No	Might or might not																													Not looked into it	Education
No	Probably yes	Healthy Contents,Pesticide Free,Freshness,Environmentally Friendly,Tastes Better	Strongly agree	Somewhat agree	Somewhat agree	Neither agree nor disagree	Strongly disagree	Strongly agree	Neither agree nor disagree	Somewhat disagree	Strongly disagree	Strongly disagree	Strongly disagree	Strongly disagree	Strongly disagree	Extremely useful	Somewhat agree	Strongly disagree	Neither agree nor disagree	Somewhat agree	Neither agree nor disagree	Strongly disagree	Strongly disagree	Male	Above 60 years	Post Graduate (PhD etc)	1 - 2	80,001 to 100,000	Retired	I believe some companies lie about the safeness of their products	Health benefits
No	Probably yes	Healthy Contents,Freshness,Environmentally Friendly,Tastes Better	Strongly agree	Somewhat agree	Strongly disagree	Strongly disagree	Strongly agree	Somewhat agree	Strongly agree	Strongly disagree	Neither agree nor disagree	Strongly agree	Somewhat agree	Strongly disagree	Strongly disagree	Slightly useful	Strongly agree	Somewhat agree	Strongly agree	Somewhat agree	Somewhat disagree	Strongly disagree	Strongly disagree	Female	18 - 30 years	High School	5 or more	Less than 40,000	Student	Too much money	More availability
No	Might or might not																													Cost	Cost
No	Probably not																													too expensive	cheaper
No	Definitely yes	Pesticide Free	Strongly agree	Strongly agree	Somewhat agree	Somewhat agree	Somewhat agree	Strongly agree	Somewhat agree	Somewhat agree	Strongly agree	Strongly agree	Somewhat agree	Strongly agree		Very useful	Strongly agree	Strongly agree	Strongly agree	Strongly agree	Strongly agree	Strongly agree	Neither agree nor disagree	Female	18 - 30 years	Undergraduate	1 - 2	80,001 to 100,000	Work Full-time	Expensive	Health
No	Might or might not																													Expense	Lower prices
No	Definitely yes	Healthy Contents,Pesticide Free	Strongly agree	Strongly agree	Neither agree nor disagree	Strongly agree	Somewhat agree	Somewhat agree	Strongly agree	Somewhat agree	Neither agree nor disagree	Strongly agree	Somewhat agree	Somewhat agree	Somewhat agree	Very useful	Somewhat agree	Strongly agree	Strongly agree	Somewhat agree	Strongly agree	Strongly agree	Somewhat disagree	Female	18 - 30 years	Undergraduate	3 - 4	60,001 to 80,000	Student	Too expensive	No added hormones
No	Definitely yes	Healthy Contents	Strongly agree	Somewhat agree	Somewhat disagree	Neither agree nor disagree	Somewhat disagree	Somewhat agree	Neither agree nor disagree	Neither agree nor disagree	Somewhat agree	Strongly agree	Somewhat agree	Somewhat agree	Strongly agree	Very useful	Neither agree nor disagree	Somewhat agree	Somewhat agree	Neither agree nor disagree	Neither agree nor disagree	Neither agree nor disagree	Strongly agree	Female	18 - 30 years	High School	1 - 2	40,001 to 60,000	Student	The price	The quality of the product.
No	Might or might not																													Price	Health benefits
No	Might or might not																													Cost	Lower the cost
No	Might or might not																													They tend to be more expensive	If organic products cost the same as non-organic, I would choose organic
No	Probably yes	Pesticide Free,Tastes Better	Somewhat agree	Somewhat agree	Somewhat disagree	Neither agree nor disagree	Somewhat disagree	Somewhat agree	Neither agree nor disagree	Somewhat disagree	Somewhat disagree	Strongly agree	Somewhat disagree	Somewhat disagree	Neither agree nor disagree	Very useful	Somewhat agree	Neither agree nor disagree	Somewhat agree	Somewhat disagree	Somewhat disagree	Strongly disagree	Strongly disagree	Female	18 - 30 years	Graduate	1 - 2	Less than 40,000	Student	Price	Cheaper price
No	Might or might not																													Expensive	Cost and availability
No	Definitely yes	Healthy Contents,Pesticide Free,Environmentally Friendly	Somewhat agree	Somewhat agree	Neither agree nor disagree	Somewhat agree	Somewhat agree	Somewhat agree	Somewhat agree	Neither agree nor disagree	Neither agree nor disagree	Neither agree nor disagree	Somewhat disagree	Somewhat agree	Somewhat agree	Very useful	Somewhat agree	Somewhat agree	Somewhat agree	Neither agree nor disagree	Somewhat agree	Neither agree nor disagree	Neither agree nor disagree	Female	41 to 50 years	Graduate	3 - 4	Less than 40,000	Work Full-time	Some products are not necessarily healthier with the organic label. Also, I weigh local over organic often because of the other resource use involved.	If it's local AND organic, I'm on it.
No	Definitely yes	Healthy Contents,Pesticide Free,Environmentally Friendly	Strongly agree	Somewhat agree	Neither agree nor disagree	Somewhat agree	Strongly agree	Somewhat agree	Somewhat agree	Somewhat disagree	Somewhat disagree	Somewhat agree	Neither agree nor disagree	Strongly agree	Strongly agree	Moderately useful	Somewhat disagree	Neither agree nor disagree	Somewhat agree	Strongly disagree	Somewhat agree	Neither agree nor disagree	Somewhat agree	Male	41 to 50 years	Undergraduate	1 - 2	60,001 to 80,000	Work Full-time	I only buy organic fruits and vegetables if I plan to eat the skin or if the price is close to the conventional items.	Competitive pricing. I am only willing to pay 5% to 10% more for organic products.
No	Definitely yes	Healthy Contents,Pesticide Free,Environmentally Friendly	Strongly agree	Somewhat agree	Somewhat disagree	Strongly agree	Somewhat agree	Strongly agree	Somewhat agree	Neither agree nor disagree	Somewhat disagree	Strongly agree	Somewhat agree	Somewhat disagree	Somewhat agree	Very useful	Somewhat agree	Somewhat agree	Strongly agree	Somewhat agree	Strongly agree	Somewhat agree	Somewhat disagree	Female	31 - 40 years	Graduate	5 or more	Above 100,001	Work Full-time		Availability
No	Probably yes	Healthy Contents,Pesticide Free,Freshness	Neither agree nor disagree	Somewhat agree	Somewhat disagree	Strongly agree	Somewhat disagree	Strongly agree	Somewhat agree	Somewhat agree	Somewhat agree	Strongly agree	Somewhat agree	Somewhat disagree	Somewhat agree	Very useful	Somewhat agree	Strongly agree	Strongly agree	Neither agree nor disagree	Somewhat agree	Somewhat agree	Somewhat disagree	Female	18 - 30 years	Undergraduate	1 - 2	Less than 40,000	Student
No	Probably yes	Healthy Contents,Freshness,Environmentally Friendly	Somewhat agree	Strongly agree	Neither agree nor disagree	Neither agree nor disagree	Somewhat agree	Strongly agree	Neither agree nor disagree	Somewhat disagree	Somewhat disagree	Strongly agree	Neither agree nor disagree	Somewhat agree	Neither agree nor disagree	Very useful	Somewhat agree	Somewhat agree	Somewhat agree	Neither agree nor disagree	Somewhat disagree	Neither agree nor disagree	Somewhat disagree	Female	18 - 30 years	Undergraduate	5 or more	60,001 to 80,000	Student	sometimes it's expesnive	when it's fresh and no chemicals added
No	Probably yes	To try something new	Somewhat agree	Somewhat disagree	Strongly disagree	Somewhat agree	Strongly agree	Somewhat disagree	Strongly disagree	Strongly disagree	Somewhat agree	Somewhat agree	Strongly disagree	Somewhat agree	Neither agree nor disagree	Slightly useful	Strongly disagree	Neither agree nor disagree	Somewhat disagree	Strongly disagree	Strongly disagree	Neither agree nor disagree	Neither agree nor disagree	Female	18 - 30 years	Undergraduate	5 or more	80,001 to 100,000	Student	I took a food & nutrition class at Stout and found out that even though products say organic, it does not mean that pesticides from neighboring farm/lands used, cannot travel by through air or water runoff. Therefore there are still pesticides in organic food even if they not intentionally/initially put them in the product. I also believe, organic food is a fad and another form of marketing that …	If it is the only item available when going to the grocery store or gas station.
No	Definitely yes	Freshness	Neither agree nor disagree	Somewhat agree	Neither agree nor disagree	Strongly agree	Somewhat agree	Neither agree nor disagree	Neither agree nor disagree	Strongly disagree	Strongly disagree	Neither agree nor disagree	Neither agree nor disagree	Somewhat disagree	Neither agree nor disagree	Very useful	Somewhat agree	Neither agree nor disagree	Somewhat agree	Somewhat agree	Somewhat disagree	Neither agree nor disagree	Somewhat disagree	Female	18 - 30 years	Undergraduate	5 or more	Less than 40,000	Student	Not always available in the area I live	If they were easier to buy
No	Definitely yes	Pesticide Free,Environmentally Friendly	Somewhat agree	Neither agree nor disagree	Somewhat disagree	Somewhat agree	Neither agree nor disagree	Somewhat agree	Somewhat disagree	Strongly disagree	Strongly disagree	Somewhat agree	Somewhat agree	Strongly agree	Neither agree nor disagree	Slightly useful	Somewhat agree	Somewhat agree	Strongly agree	Somewhat agree	Strongly agree	Somewhat agree	Somewhat agree	Female	41 to 50 years	Graduate	1 - 2	40,001 to 60,000	Work Full-time
No	Might or might not																													Cost and availability	More reasonable price
No	Might or might not																													No particular reason. I usually don't check whether or not a product is organic	Price. I usually buy the cheaper option, which tends to be non-organic
No	Might or might not																													The price of organic products is too high for my budget	Cheaper prices or a wider selection at the stores I shop at.
No	Definitely yes	Healthy Contents,Freshness	Strongly agree	Strongly agree	Strongly agree	Strongly agree	Strongly agree	Strongly agree	Strongly agree	Strongly agree	Strongly agree	Neither agree nor disagree	Strongly agree	Strongly agree	Strongly agree	Extremely useful	Strongly agree	Strongly agree	Strongly agree	Strongly agree	Strongly agree	Strongly agree	Strongly agree	Male	18 - 30 years	Undergraduate	3 - 4	80,001 to 100,000	Student	I always buy	freshness
No	Definitely yes	Healthy Contents,Freshness,Environmentally Friendly,Tastes Better	Somewhat agree	Neither agree nor disagree	Somewhat agree	Neither agree nor disagree	Somewhat agree	Neither agree nor disagree	Somewhat agree	Neither agree nor disagree	Somewhat agree	Neither agree nor disagree	Somewhat agree	Somewhat agree	Neither agree nor disagree	Very useful	Somewhat agree	Neither agree nor disagree	Somewhat agree	Somewhat agree	Neither agree nor disagree	Neither agree nor disagree	Neither agree nor disagree	Female	18 - 30 years	Undergraduate	3 - 4	40,001 to 60,000	Student	it's good	no chemicals
No	Probably not																													becuase it's expensive	if they really talk me into it to buy it and how beneicial it can be for me
No	Probably yes	Healthy Contents,Freshness,Environmentally Friendly	Neither agree nor disagree	Somewhat agree	Neither agree nor disagree	Somewhat agree	Neither agree nor disagree	Somewhat agree	Neither agree nor disagree	Somewhat agree	Neither agree nor disagree	Somewhat agree	Neither agree nor disagree	Somewhat agree	Neither agree nor disagree	Very useful	Somewhat agree	Somewhat agree	Strongly agree	Strongly agree	Somewhat agree	Strongly agree	Somewhat agree	Female	18 - 30 years	Undergraduate	5 or more	80,001 to 100,000	Student	there is no reason	it's good
No	Definitely yes	Healthy Contents	Strongly agree	Strongly agree	Neither agree nor disagree	Somewhat agree	Somewhat agree	Strongly agree	Neither agree nor disagree	Somewhat agree	Somewhat agree	Somewhat agree	Somewhat agree	Strongly agree	Neither agree nor disagree	Very useful	Somewhat agree	Strongly agree	Strongly agree	Strongly agree	Strongly agree	Strongly agree	Strongly agree	Female	51 - 60 years	Graduate	1 - 2	40,001 to 60,000	Work Full-time		healthier
No	Definitely yes	Healthy Contents,Pesticide Free,Freshness,Environmentally Friendly	Strongly agree	Somewhat agree	Strongly agree	Somewhat agree	Somewhat agree	Somewhat agree	Somewhat agree	Strongly disagree	Neither agree nor disagree	Neither agree nor disagree	Somewhat agree	Somewhat agree	Strongly agree	Moderately useful	Somewhat agree	Strongly agree	Strongly agree	Neither agree nor disagree	Strongly agree	Somewhat agree	Somewhat disagree	Female	31 - 40 years	Graduate	3 - 4	60,001 to 80,000	Work Full-time
No	Definitely yes	Healthy Contents,Pesticide Free,Freshness,Environmentally Friendly,Tastes Better,To try something new	Neither agree nor disagree	Somewhat agree	Neither agree nor disagree	Neither agree nor disagree	Neither agree nor disagree	Somewhat agree	Neither agree nor disagree	Somewhat disagree	Somewhat disagree	Strongly agree	Neither agree nor disagree	Somewhat agree	Neither agree nor disagree	Moderately useful	Strongly agree	Strongly agree	Strongly agree	Somewhat agree	Somewhat agree	Somewhat agree	Neither agree nor disagree	Female	31 - 40 years	Graduate	3 - 4	60,001 to 80,000	Work Full-time	I am purchasing them - when money is available to do so.	Make their cost more equitable to grocery store products.
No	Probably not																													Too costly	Cheaper prices
No	Probably not																													HIGHER PRICES	LOWER PRICES
No	Probably yes	Environmentally Friendly	Neither agree nor disagree	Somewhat agree	Neither agree nor disagree	Somewhat agree	Somewhat disagree	Strongly agree	Neither agree nor disagree	Somewhat disagree	Somewhat agree	Strongly agree	Somewhat agree	Somewhat agree	Strongly agree	Very useful	Strongly agree	Neither agree nor disagree	Neither agree nor disagree	Strongly disagree	Neither agree nor disagree	Somewhat disagree	Neither agree nor disagree	Female	18 - 30 years	Undergraduate	5 or more	60,001 to 80,000	Student
No	Might or might not																													Price, availability, ROI for cost vs. health gains/decreased risks/flavor over non-organic	Prices more in-line with non-organic clearly better quality than non-organic (and for goodness sake, if we are still providing subsidies for growing food, let's emphasize organic over non-organic)
No	Definitely yes	Healthy Contents,Pesticide Free	Strongly agree	Strongly agree	Somewhat agree	Strongly agree	Somewhat agree	Strongly agree	Strongly agree	Neither agree nor disagree	Neither agree nor disagree	Somewhat agree	Somewhat agree	Somewhat agree	Neither agree nor disagree	Extremely useful	Somewhat agree	Strongly agree	Strongly agree	Strongly agree	Strongly agree	Strongly agree	Somewhat agree	Female	51 - 60 years	Graduate	3 - 4	Above 100,001	Work Full-time	I buy as many as I can within my budget	Known health risk of non-organic for particular product. But in general, i buy as much organic fruit and veggies as I can.
No	Might or might not																													More expensive	On sale and just to be healthier
No	Might or might not																													Price in comparison to non-organic	Price more comparable with non-organic
No	Definitely yes	Healthy Contents,Pesticide Free,Freshness,Environmentally Friendly,Tastes Better	Strongly agree	Strongly agree	Strongly disagree	Strongly agree	Strongly agree	Strongly agree	Somewhat agree	Somewhat disagree	Somewhat agree	Somewhat disagree	Somewhat agree	Strongly agree	Somewhat agree	Extremely useful	Strongly agree	Strongly agree	Strongly agree	Somewhat agree	Strongly agree	Somewhat agree	Somewhat agree	Female	18 - 30 years	Undergraduate	3 - 4	40,001 to 60,000	Work Full-time		I support purchasing organic products, but many times I will do so even more if they're produced locally. I'm extremely supportive of my community and love supporting my local farmers.
No	Probably yes	Healthy Contents,Pesticide Free,Freshness	Strongly agree		Somewhat disagree	Neither agree nor disagree	Strongly agree	Somewhat agree	Somewhat disagree	Strongly disagree	Somewhat agree	Strongly agree	Somewhat agree	Strongly disagree	Neither agree nor disagree	Extremely useful	Strongly agree	Somewhat agree	Strongly agree	Somewhat disagree	Somewhat disagree	Somewhat disagree	Somewhat disagree	Male	51 - 60 years	Graduate	3 - 4	60,001 to 80,000	Work Full-time	Have troubles finding the right products	Health reasons
No	Might or might not																													The FDA does not regulate the term "organic" on labels. Anyone can claim to be organic. Instead, I try to buy food locally.	FDA regulation of the term.
No	Definitely yes	Healthy Contents,Pesticide Free,Freshness	Somewhat agree	Somewhat agree	Neither agree nor disagree	Somewhat disagree	Neither agree nor disagree	Somewhat agree	Somewhat disagree	Strongly disagree	Somewhat disagree	Somewhat agree	Strongly agree	Strongly agree	Strongly agree	Very useful	Somewhat agree	Somewhat agree	Strongly agree	Neither agree nor disagree	Somewhat agree	Neither agree nor disagree	Somewhat disagree	Female	18 - 30 years	Graduate	3 - 4	Above 100,001	Work Full-time	Convenience	Convenience and price
No	Definitely yes	Healthy Contents,Pesticide Free,Environmentally Friendly	Strongly agree	Neither agree nor disagree	Strongly agree	Somewhat agree	Strongly disagree	Neither agree nor disagree	Somewhat agree	Somewhat agree	Somewhat disagree	Somewhat agree	Neither agree nor disagree	Somewhat agree	Somewhat agree	Slightly useful	Neither agree nor disagree	Neither agree nor disagree	Somewhat agree	Neither agree nor disagree	Somewhat agree	Somewhat agree	Somewhat agree	Female	31 - 40 years	Post Graduate (PhD etc)	1 - 2	Above 100,001	Work Full-time	I do purchase organic products. But I'm concerned about the lack of regulation in what is considered organic.	If I can verify that a product is organic in that it has been farmed using more ethical practices, I am more likely to buy an organic product.
No	Probably not																													Price	Reduced pricing, and if all food were organic. If it wasn't a fad then i would be more likely.
No	Definitely yes	Healthy Contents,Pesticide Free,Freshness,Environmentally Friendly	Strongly agree	Somewhat agree	Neither agree nor disagree	Strongly agree	Neither agree nor disagree	Strongly agree	Somewhat agree	Somewhat agree	Somewhat agree	Somewhat agree	Somewhat agree	Somewhat agree	Strongly agree	Moderately useful	Somewhat agree	Somewhat agree	Strongly agree	Strongly agree	Strongly agree	Neither agree nor disagree	Neither agree nor disagree	Female	51 - 60 years	Graduate	1 - 2	Above 100,001	Retired		Health and environmental benefits
No	Probably yes	Environmentally Friendly	Somewhat agree	Somewhat agree	Neither agree nor disagree	Somewhat disagree	Somewhat agree	Neither agree nor disagree	Somewhat agree	Somewhat disagree	Somewhat disagree	Somewhat agree	Neither agree nor disagree	Somewhat agree	Neither agree nor disagree	Very useful	Neither agree nor disagree	Somewhat agree	Somewhat agree	Somewhat disagree	Somewhat disagree	Somewhat disagree	Somewhat disagree	Female	18 - 30 years	Undergraduate	3 - 4	80,001 to 100,000	Student	I dont think they are worth the price	If the cost was lower
Yes
No	Probably yes	Healthy Contents,Freshness,Environmentally Friendly	Somewhat agree	Strongly agree	Strongly agree	Somewhat disagree	Neither agree nor disagree	Strongly agree	Somewhat agree	Somewhat agree	Strongly agree	Somewhat agree	Strongly agree	Somewhat disagree	Somewhat disagree	Very useful	Strongly agree	Somewhat agree	Strongly agree	Somewhat disagree	Somewhat disagree	Strongly agree	Neither agree nor disagree	Male	18 - 30 years	Graduate	1 - 2	40,001 to 60,000	Work Full-time	Price	Health concerns
No	Probably yes	Healthy Contents,Pesticide Free,Freshness,Environmentally Friendly	Somewhat agree	Somewhat agree	Somewhat disagree	Neither agree nor disagree	Somewhat disagree	Somewhat agree	Somewhat agree	Somewhat disagree	Somewhat disagree	Somewhat agree	Somewhat agree	Neither agree nor disagree	Neither agree nor disagree	Very useful	Somewhat agree	Somewhat agree	Somewhat agree	Neither agree nor disagree	Somewhat disagree	Somewhat disagree	Neither agree nor disagree	Female	18 - 30 years	Undergraduate	3 - 4	Less than 40,000	Student	Money	More info and cheaper prices
No	Definitely yes	Healthy Contents,Pesticide Free,Environmentally Friendly	Strongly agree	Strongly agree	Strongly agree	Strongly agree	Somewhat agree	Strongly agree	Somewhat agree	Neither agree nor disagree	Neither agree nor disagree	Somewhat agree	Somewhat agree	Somewhat agree	Neither agree nor disagree	Extremely useful	Somewhat agree	Strongly agree	Strongly agree	Strongly agree	Strongly agree	Strongly agree	Somewhat agree	Female	41 to 50 years	Graduate	3 - 4	Above 100,001	Work Full-time	I do purchase them
No	Might or might not																													shits costly	make shit less costly
No	Probably yes	Pesticide Free	Somewhat agree	Strongly agree	Somewhat agree	Strongly agree	Neither agree nor disagree	Somewhat agree	Somewhat agree	Neither agree nor disagree	Somewhat disagree	Somewhat agree	Neither agree nor disagree	Strongly agree	Neither agree nor disagree	Moderately useful	Somewhat agree	Somewhat agree	Strongly agree	Neither agree nor disagree	Somewhat agree	Somewhat disagree	Neither agree nor disagree	Female	51 - 60 years	Graduate	3 - 4		Work Full-time	Quality	Freshness
No	Definitely yes	Pesticide Free,Environmentally Friendly	Somewhat agree	Neither agree nor disagree	Strongly disagree	Somewhat agree	Strongly agree	Strongly agree	Somewhat disagree	Neither agree nor disagree	Neither agree nor disagree	Somewhat agree	Strongly agree	Somewhat disagree	Strongly agree	Extremely useful	Strongly agree	Strongly agree	Strongly agree	Strongly agree	Somewhat agree	Somewhat agree	Neither agree nor disagree	Female	18 - 30 years	Undergraduate	3 - 4	60,001 to 80,000	Student	money reasons	Less pesticides are consumed when choosing organic products
No	Probably yes	Freshness,Environmentally Friendly,Tastes Better	Somewhat agree	Somewhat agree	Somewhat agree	Somewhat agree	Somewhat agree	Somewhat agree	Somewhat agree	Neither agree nor disagree	Somewhat agree	Strongly agree	Neither agree nor disagree	Somewhat agree	Somewhat agree	Very useful	Somewhat agree	Somewhat agree	Somewhat agree	Somewhat agree	Somewhat agree	Somewhat agree	Somewhat agree	Female	18 - 30 years	High School	3 - 4	Above 100,001	Student	price/ eat at school	how the animals are raised
No	Might or might not																													Price	Lower prices or equal to non organic
No	Definitely yes	Healthy Contents,Pesticide Free,Environmentally Friendly,To try something new	Somewhat agree	Somewhat agree	Neither agree nor disagree	Somewhat agree	Somewhat agree	Somewhat agree	Somewhat agree	Somewhat disagree	Neither agree nor disagree	Somewhat agree	Neither agree nor disagree	Somewhat agree	Neither agree nor disagree	Moderately useful	Somewhat agree	Neither agree nor disagree	Somewhat agree	Somewhat agree	Somewhat agree	Neither agree nor disagree	Somewhat disagree	Female	41 to 50 years	Undergraduate	3 - 4	80,001 to 100,000	Work Full-time	expensive	fair priced
No	Might or might not																													Expensive and I don't necessarily care if my products are organic	If they cost less.
No	Probably not																													My family has never purchased them, so I haven't	If it's something that could improve my health that a doctor told me to do
No	Might or might not																													Price	Lower price or more benefits
No	Probably yes	To try something new	Neither agree nor disagree	Somewhat disagree	Neither agree nor disagree	Strongly disagree	Somewhat disagree	Neither agree nor disagree	Strongly disagree	Strongly disagree	Strongly disagree	Strongly agree	Strongly disagree	Neither agree nor disagree	Neither agree nor disagree	Slightly useful	Strongly disagree	Neither agree nor disagree	Strongly disagree	Strongly disagree	Strongly disagree	Strongly disagree	Strongly disagree	Female	18 - 30 years	Undergraduate	1 - 2	Less than 40,000	Work Full-time	Expensive and they actually aren't all that much healthier for you than the regular food and can sometimes bee treated with worse chemicals in the growing process	Price. If it's cheaper than conventional products then I will purchase it
No	Probably yes	Healthy Contents,Freshness,Tastes Better,To try something new	Neither agree nor disagree	Strongly agree	Somewhat agree	Neither agree nor disagree	Somewhat agree	Somewhat agree	Somewhat agree	Somewhat disagree	Somewhat agree	Somewhat agree	Strongly agree	Somewhat agree	Neither agree nor disagree	Moderately useful	Somewhat agree	Somewhat agree	Neither agree nor disagree	Neither agree nor disagree	Neither agree nor disagree	Somewhat disagree	Somewhat disagree	Male	18 - 30 years	High School	5 or more	60,001 to 80,000	Student	Price, don?t know how to cook	Cash homie
No	Probably not																													Too expensive	Lower prices
No	Might or might not																													Price and is it rilly organic	Price
No	Probably not																													Cost	Cost
No	Definitely yes	Healthy Contents,Pesticide Free,Freshness,Environmentally Friendly,Tastes Better,To try something new	Strongly agree	Strongly agree	Somewhat disagree	Somewhat disagree	Somewhat agree	Strongly agree	Somewhat agree	Neither agree nor disagree	Neither agree nor disagree	Somewhat agree	Somewhat agree	Somewhat agree	Somewhat agree	Very useful	Strongly agree	Strongly agree	Strongly agree	Strongly agree	Strongly agree	Strongly agree	Strongly agree	Female	41 to 50 years	Post Graduate (PhD etc)	5 or more	80,001 to 100,000	Work Full-time	Cost/availability	Lower cost and more available.
No	Might or might not																													Cost to much	Price of product
No	Probably yes	Healthy Contents,Pesticide Free,Freshness,Tastes Better	Somewhat agree	Strongly agree	Neither agree nor disagree	Somewhat agree	Somewhat agree	Somewhat agree	Neither agree nor disagree	Strongly disagree	Somewhat disagree	Somewhat agree	Neither agree nor disagree	Neither agree nor disagree	Neither agree nor disagree	Very useful	Somewhat agree	Somewhat agree	Strongly agree	Somewhat agree	Somewhat agree	Neither agree nor disagree	Neither agree nor disagree	Female	18 - 30 years	Undergraduate	3 - 4	40,001 to 60,000	Student	Price	More organic options
No	Might or might not																													Expensive	It doesn?t have GMOs or isn?t man-made
No	Definitely yes	Healthy Contents,Pesticide Free	Somewhat agree	Neither agree nor disagree	Somewhat agree	Somewhat disagree	Somewhat disagree	Strongly agree	Somewhat disagree	Somewhat disagree	Neither agree nor disagree	Strongly agree	Strongly agree	Strongly disagree	Strongly agree	Very useful	Somewhat disagree	Strongly agree	Strongly agree	Strongly disagree	Strongly disagree	Strongly disagree	Neither agree nor disagree	Male	18 - 30 years	Undergraduate	5 or more	40,001 to 60,000	Student	Too expensive	I feel better when eating organic products
No	Probably yes	Healthy Contents,Pesticide Free,Freshness	Somewhat agree	Strongly agree	Strongly disagree	Strongly agree	Strongly disagree	Strongly agree	Strongly disagree	Somewhat disagree	Strongly agree	Strongly agree	Strongly agree	Somewhat disagree	Strongly disagree	Very useful	Somewhat agree	Strongly agree	Strongly agree	Somewhat agree	Strongly disagree	Strongly agree	Strongly agree	Female	18 - 30 years	Undergraduate	1 - 2	60,001 to 80,000	Work Full-time	Availability and Prices are too high	Cheaper Products
No	Probably not																													Cost	Low price
No	Probably yes	Healthy Contents,Pesticide Free,Freshness	Somewhat disagree	Strongly agree	Somewhat agree	Neither agree nor disagree	Somewhat disagree	Strongly disagree	Neither agree nor disagree	Neither agree nor disagree	Neither agree nor disagree	Strongly agree	Somewhat agree	Somewhat disagree	Somewhat disagree	Slightly useful	Strongly disagree	Strongly agree	Somewhat agree	Somewhat agree	Somewhat disagree	Somewhat disagree	Strongly disagree	Female	Above 60 years	Post Graduate (PhD etc)	1 - 2	Above 100,001	Retired	Cant find enough organic products	Cheaper prices
No	Definitely yes	Healthy Contents,Pesticide Free,Freshness,Environmentally Friendly,Tastes Better	Strongly agree	Strongly agree	Strongly agree	Strongly agree	Strongly agree	Strongly agree	Strongly agree	Neither agree nor disagree	Neither agree nor disagree	Somewhat agree	Somewhat agree	Strongly agree	Neither agree nor disagree	Extremely useful	Strongly agree	Strongly agree	Strongly agree	Strongly agree	Strongly agree	Strongly agree	Somewhat agree	Female	31 - 40 years	Graduate	3 - 4	60,001 to 80,000	Work Full-time	n/a	I will always purchase organic foods.
No	Definitely yes	Healthy Contents,Pesticide Free,Freshness,Environmentally Friendly,Tastes Better	Somewhat agree	Strongly agree	Neither agree nor disagree	Somewhat agree	Somewhat agree	Strongly agree	Strongly agree	Neither agree nor disagree	Strongly disagree	Somewhat agree	Neither agree nor disagree	Somewhat agree	Neither agree nor disagree	Very useful	Strongly agree	Somewhat agree	Strongly agree	Somewhat agree	Strongly agree	Strongly agree	Somewhat disagree	Female	31 - 40 years	Graduate	3 - 4	Above 100,001	Self-Employed		Kids
No	Might or might not																													Don?t always think about it	Cost was better
No	Probably yes	Pesticide Free	Somewhat agree	Somewhat agree	Somewhat agree	Somewhat agree	Somewhat disagree	Somewhat agree	Somewhat agree	Neither agree nor disagree	Neither agree nor disagree	Somewhat agree	Somewhat agree	Somewhat agree	Strongly agree	Very useful	Somewhat agree	Somewhat agree	Somewhat agree	Somewhat agree	Neither agree nor disagree	Somewhat agree	Somewhat agree	Female	18 - 30 years	Undergraduate	5 or more	Above 100,001	Student	Cost and convenience	Lower Cost and convenience
No	Probably not																													Way to expensive	Cheaper prices
No	Might or might not																													I don't see them enough	More availabilty
No	Probably yes	Healthy Contents,Pesticide Free,Freshness,Environmentally Friendly,Tastes Better,To try something new	Somewhat agree	Strongly agree	Strongly disagree	Strongly agree	Strongly agree	Somewhat agree	Strongly agree	Somewhat agree	Neither agree nor disagree	Somewhat disagree	Strongly agree	Somewhat disagree	Strongly agree	Extremely useful	Strongly agree	Neither agree nor disagree	Somewhat agree	Strongly agree	Strongly agree	Strongly disagree	Strongly agree	Female	41 to 50 years	Graduate	3 - 4	40,001 to 60,000	Work Full-time	Its hard to find the trusted companies	Cheaper prices and better companies
No	Probably yes	Healthy Contents,Freshness,Tastes Better,To try something new	Strongly agree	Somewhat agree	Somewhat agree	Somewhat disagree	Strongly disagree	Somewhat agree	Somewhat agree	Strongly disagree	Somewhat disagree	Strongly agree	Somewhat agree	Strongly agree	Somewhat agree	Extremely useful	Strongly agree	Somewhat agree	Somewhat agree	Somewhat disagree	Somewhat disagree	Strongly agree	Somewhat agree	Female	18 - 30 years	Undergraduate	5 or more	60,001 to 80,000	Student	No money no transportation to store	Lower prices and more options on campus
No	Definitely yes	Healthy Contents	Strongly agree	Strongly agree	Somewhat agree	Strongly agree	Neither agree nor disagree	Somewhat agree	Somewhat agree	Somewhat agree	Somewhat agree	Strongly agree	Somewhat agree	Somewhat agree	Somewhat agree	Very useful	Somewhat agree	Somewhat agree	Strongly agree	Neither agree nor disagree	Strongly agree	Somewhat agree	Somewhat agree	Female	18 - 30 years	Undergraduate	3 - 4	60,001 to 80,000	Work Full-time	Expensive	More availability
No	Probably yes	Healthy Contents,Pesticide Free	Strongly agree	Somewhat agree	Strongly disagree	Strongly agree	Strongly disagree	Strongly agree	Somewhat agree	Somewhat disagree	Neither agree nor disagree	Strongly agree	Strongly agree	Somewhat disagree	Somewhat disagree	Very useful	Somewhat agree	Strongly agree	Strongly agree	Neither agree nor disagree	Strongly agree	Strongly disagree	Strongly disagree	Female	18 - 30 years	High School	3 - 4	80,001 to 100,000	Student	I can't find enough organic products	To live a longer, healthier life
No	Probably yes	Healthy Contents	Strongly agree	Somewhat agree	Strongly disagree	Somewhat agree	Somewhat disagree	Strongly agree	Somewhat disagree	Strongly disagree	Somewhat disagree	Strongly agree	Somewhat agree	Strongly disagree	Neither agree nor disagree	Very useful	Somewhat agree	Strongly agree	Strongly agree	Somewhat disagree	Strongly disagree	Somewhat disagree	Strongly disagree	Male	18 - 30 years	Undergraduate	3 - 4	40,001 to 60,000	Student	I?m pretty broke	Cheaper prices
No	Might or might not																													Cost	Price
No	Definitely yes	Healthy Contents	Somewhat agree	Somewhat agree	Strongly disagree	Neither agree nor disagree	Somewhat agree	Somewhat agree	Somewhat agree	Somewhat disagree	Strongly disagree	Strongly agree	Neither agree nor disagree	Somewhat agree	Strongly agree	Very useful	Neither agree nor disagree	Somewhat agree	Somewhat agree	Neither agree nor disagree	Somewhat agree	Neither agree nor disagree	Strongly disagree	Female	31 - 40 years	High School	3 - 4	60,001 to 80,000	Work Full-time	price	use of product
No	Probably yes	Healthy Contents,Pesticide Free,Environmentally Friendly	Somewhat agree	Strongly agree	Neither agree nor disagree	Somewhat agree	Neither agree nor disagree	Somewhat agree	Somewhat agree	Somewhat disagree	Somewhat disagree	Strongly agree	Somewhat disagree	Neither agree nor disagree	Somewhat agree	Very useful	Somewhat agree	Somewhat agree	Strongly agree	Somewhat agree	Somewhat agree	Somewhat disagree	Somewhat disagree	Female	18 - 30 years	Graduate	1 - 2	40,001 to 60,000	Work Full-time	They are too expensive.	Better options when it comes to higher quality ingredients
No	Might or might not																													Expense	Reduced price
No	Definitely not																													too expensive	costs closer to non-organic products
No	Definitely not																													expensive	reduction in cost
No	Definitely not																													I feel eating good and gresh is better than organic.	less cost
No	Definitely yes	Healthy Contents,Freshness	Strongly agree	Somewhat agree	Somewhat disagree	Strongly agree	Strongly agree	Somewhat agree	Somewhat agree	Neither agree nor disagree	Somewhat agree	Strongly agree	Somewhat agree	Somewhat agree	Strongly agree	Very useful	Neither agree nor disagree	Somewhat agree	Somewhat agree	Somewhat agree	Somewhat agree	Neither agree nor disagree	Somewhat agree	Female	18 - 30 years	Graduate	1 - 2	40,001 to 60,000	Work Full-time	N/A	I already do
No	Probably yes	Healthy Contents	Strongly agree	Strongly agree	Somewhat agree	Strongly agree	Strongly agree	Strongly agree	Somewhat agree	Strongly agree	Somewhat agree	Strongly agree	Somewhat agree	Strongly agree	Somewhat agree	Moderately useful	Strongly agree	Somewhat agree	Strongly agree	Neither agree nor disagree	Strongly agree	Somewhat agree	Strongly agree	Female	18 - 30 years	Undergraduate	1 - 2	40,001 to 60,000	Student
No	Might or might not																													not a habit and price	if its something i am willing to pay the price of
No	Probably yes	Healthy Contents,Freshness	Somewhat agree	Somewhat agree	Neither agree nor disagree	Neither agree nor disagree	Somewhat disagree	Neither agree nor disagree	Neither agree nor disagree	Somewhat disagree	Somewhat disagree	Somewhat agree	Somewhat disagree	Somewhat agree	Somewhat agree	Moderately useful	Somewhat agree	Somewhat agree	Neither agree nor disagree	Somewhat disagree	Neither agree nor disagree	Somewhat disagree	Somewhat disagree	Female	18 - 30 years	Undergraduate	1 - 2	Less than 40,000	Work Full-time	I don't believe that the benefits of organic foods justify the cost.
No	Probably yes	Healthy Contents,Pesticide Free,Freshness	Neither agree nor disagree	Strongly agree	Somewhat agree	Neither agree nor disagree	Somewhat disagree	Somewhat agree	Somewhat agree	Neither agree nor disagree	Neither agree nor disagree	Somewhat agree	Somewhat agree	Somewhat agree	Neither agree nor disagree	Moderately useful	Somewhat agree	Somewhat agree	Somewhat agree	Neither agree nor disagree	Somewhat agree	Somewhat disagree	Somewhat disagree	Female	51 - 60 years	Undergraduate	1 - 2	40,001 to 60,000	Work Full-time	healthier, fresher, no pesticides	freshness, cost
No	Definitely yes	Healthy Contents,Pesticide Free,Freshness,Environmentally Friendly,Tastes Better	Strongly agree	Strongly agree	Neither agree nor disagree	Somewhat agree	Neither agree nor disagree	Somewhat agree	Somewhat agree	Neither agree nor disagree	Somewhat agree	Somewhat agree	Somewhat agree	Somewhat agree	Neither agree nor disagree	Very useful	Somewhat agree	Somewhat agree	Somewhat agree	Somewhat disagree	Neither agree nor disagree	Somewhat disagree	Somewhat disagree	Female	18 - 30 years	Post Graduate (PhD etc)	1 - 2	60,001 to 80,000	Work Full-time	Mostly just cost related. If pricing is similar we'll usually go organic but if there is a larger price difference we do whatever is cheaper.	Price
No	Might or might not																													price and availability of products	lower prices
No	Probably yes	Healthy Contents,Pesticide Free,Freshness,Environmentally Friendly,Tastes Better	Somewhat agree	Strongly agree	Neither agree nor disagree	Somewhat agree	Neither agree nor disagree	Somewhat agree	Somewhat agree	Neither agree nor disagree	Neither agree nor disagree	Somewhat agree	Somewhat disagree	Somewhat agree	Neither agree nor disagree	Moderately useful	Somewhat agree	Somewhat agree	Somewhat agree	Neither agree nor disagree	Neither agree nor disagree	Neither agree nor disagree	Somewhat disagree	Female	41 to 50 years	Undergraduate	3 - 4	60,001 to 80,000	Work Full-time	Because they are more expensive.	If the price were lower.
No	Probably yes	Healthy Contents,Pesticide Free	Strongly agree	Strongly agree	Somewhat disagree	Somewhat disagree	Neither agree nor disagree	Somewhat agree	Neither agree nor disagree	Strongly disagree	Somewhat disagree	Somewhat agree	Somewhat agree	Somewhat disagree	Neither agree nor disagree	Moderately useful	Neither agree nor disagree	Somewhat agree	Somewhat agree	Neither agree nor disagree	Somewhat disagree	Neither agree nor disagree	Somewhat disagree	Female	18 - 30 years	Undergraduate	3 - 4	40,001 to 60,000	Student	I am a college student so money is tight.	Health factor
Yes
No	Probably yes	Healthy Contents,Tastes Better	Somewhat agree	Somewhat agree	Somewhat disagree	Neither agree nor disagree	Neither agree nor disagree	Neither agree nor disagree	Strongly disagree	Strongly disagree	Somewhat disagree	Strongly agree	Strongly disagree	Somewhat disagree	Strongly disagree	Very useful	Neither agree nor disagree	Somewhat agree	Somewhat agree	Strongly disagree	Somewhat agree	Strongly disagree	Strongly disagree	Male	18 - 30 years	Undergraduate	3 - 4	60,001 to 80,000	Student	Broke college student	having more money would help
No	Probably yes	Healthy Contents,Freshness,Tastes Better	Strongly agree	Strongly agree	Strongly disagree	Somewhat agree	Neither agree nor disagree	Strongly agree	Somewhat disagree	Somewhat disagree	Strongly disagree	Strongly agree	Strongly agree	Strongly disagree	Strongly disagree	Extremely useful	Strongly agree	Strongly agree	Strongly agree	Somewhat disagree	Somewhat disagree	Strongly disagree	Strongly disagree	Female	18 - 30 years	Undergraduate	3 - 4	80,001 to 100,000	Student	not financially stable yet	More money, I'm too broke at the moment
No	Definitely yes	Healthy Contents,Pesticide Free,Freshness,Environmentally Friendly,Tastes Better	Somewhat agree	Strongly agree	Strongly disagree	Strongly agree	Somewhat agree	Strongly agree	Somewhat agree	Strongly agree	Neither agree nor disagree	Somewhat agree	Strongly agree	Strongly agree	Strongly agree	Moderately useful	Strongly agree	Neither agree nor disagree	Strongly agree	Somewhat agree	Strongly agree	Strongly agree	Strongly agree	Female	18 - 30 years	Graduate	1 - 2	Above 100,001	Student	Some products are to expensive to buy.	It?s healthy and tastes better.
No	Probably not																													Don?t see the reason in it. Also more expensive	Might be better for you I guess
No	Might or might not																													not aware of what is organic and what isnt	price
No	Definitely yes	Healthy Contents,Pesticide Free,Environmentally Friendly,Tastes Better	Strongly agree	Strongly agree	Strongly disagree	Somewhat agree	Somewhat agree	Somewhat agree	Somewhat agree	Neither agree nor disagree	Neither agree nor disagree	Strongly agree	Somewhat agree	Somewhat disagree	Strongly agree	Very useful	Somewhat agree	Strongly agree	Strongly agree	Somewhat agree	Somewhat agree	Somewhat agree	Somewhat agree	Female	31 - 40 years	Graduate	1 - 2	60,001 to 80,000	Work Full-time	Price	More selection
No	Probably yes	Healthy Contents,Pesticide Free,Freshness,Environmentally Friendly,Tastes Better	Somewhat agree	Neither agree nor disagree	Somewhat agree	Somewhat agree	Somewhat disagree	Neither agree nor disagree	Somewhat agree	Neither agree nor disagree	Somewhat disagree	Somewhat agree	Somewhat disagree	Somewhat agree	Somewhat agree	Moderately useful	Neither agree nor disagree	Somewhat agree	Somewhat agree	Somewhat disagree	Somewhat agree	Somewhat agree	Somewhat disagree	Female	18 - 30 years	Undergraduate	1 - 2	Above 100,001	Student	They are expensive and i dont know that thsy are really better than others. I would rather get produce at a local market	Price, more information
No	Might or might not																													more expensive	cheaper
No	Probably yes	Healthy Contents,Tastes Better	Somewhat agree	Strongly agree	Somewhat disagree	Neither agree nor disagree	Neither agree nor disagree	Somewhat agree	Somewhat disagree	Somewhat disagree	Somewhat agree	Strongly agree	Somewhat agree	Somewhat agree	Somewhat agree	Very useful	Neither agree nor disagree	Somewhat agree	Somewhat agree	Somewhat agree	Somewhat agree	Somewhat disagree	Somewhat disagree	Male	18 - 30 years	Graduate	1 - 2	40,001 to 60,000	Work Full-time
No	Probably not																													I don't like organic products	None
No	Might or might not																													I grow my own vegetables so not purchased.	lower cost
No	Probably not																													Too expensive	Price
No	Definitely yes	Pesticide Free	Strongly agree	Strongly agree	Neither agree nor disagree	Strongly agree	Somewhat agree	Somewhat agree	Somewhat agree	Somewhat agree	Neither agree nor disagree	Somewhat agree	Neither agree nor disagree	Somewhat disagree	Neither agree nor disagree	Moderately useful	Somewhat agree	Somewhat agree	Strongly agree	Strongly agree	Strongly agree	Strongly agree	Strongly agree		51 - 60 years	Undergraduate	1 - 2	Above 100,001	Work Full-time	na	na
No	Might or might not																													Price	Healthy
No	Probably yes	Healthy Contents	Somewhat agree	Strongly agree	Somewhat agree	Somewhat agree	Somewhat agree	Somewhat agree	Somewhat agree	Somewhat agree	Somewhat agree	Somewhat agree	Somewhat agree	Somewhat agree	Somewhat agree	Very useful	Somewhat agree	Somewhat agree	Somewhat agree	Somewhat agree	Somewhat agree	Somewhat agree	Somewhat agree	Male	18 - 30 years	Graduate	3 - 4	40,001 to 60,000	Work Full-time	expensive	healthy
No	Might or might not																													Too expensive	Lowered price and availability
Yes
No	Definitely yes	Healthy Contents,Pesticide Free	Somewhat agree	Somewhat agree	Neither agree nor disagree	Strongly disagree	Somewhat agree	Somewhat agree	Somewhat agree	Neither agree nor disagree	Strongly disagree	Strongly agree	Somewhat disagree	Neither agree nor disagree	Strongly agree	Moderately useful	Somewhat agree	Neither agree nor disagree	Somewhat agree	Somewhat disagree	Somewhat agree	Somewhat disagree	Somewhat disagree	Male	31 - 40 years	Graduate	3 - 4	Above 100,001	Work Full-time	The high cost doesn?t always outweigh the perceived brnefits	Lower cost; explain or display value/benefits
No	Definitely yes	Healthy Contents	Somewhat agree	Strongly agree	Neither agree nor disagree	Somewhat agree	Somewhat disagree	Strongly agree	Somewhat agree	Neither agree nor disagree	Strongly agree	Strongly agree	Strongly agree	Somewhat agree	Strongly agree	Extremely useful	Strongly agree	Strongly agree	Strongly agree	Neither agree nor disagree	Neither agree nor disagree	Somewhat disagree	Strongly disagree	Female	41 to 50 years	Post Graduate (PhD etc)	5 or more	40,001 to 60,000	Work Full-time	price	Lower prices
No	Probably not																													Expensive	Cheaper and more options
No	Definitely yes	Healthy Contents,Pesticide Free,Freshness,Environmentally Friendly,Tastes Better	Somewhat agree	Neither agree nor disagree	Somewhat agree	Somewhat agree	Strongly agree	Neither agree nor disagree	Somewhat agree	Somewhat agree	Somewhat agree	Somewhat agree	Neither agree nor disagree	Somewhat agree	Somewhat agree	Very useful
No	Probably yes	Healthy Contents,Pesticide Free,Environmentally Friendly	Somewhat agree	Somewhat agree	Neither agree nor disagree	Somewhat agree	Somewhat agree	Somewhat agree	Somewhat agree	Somewhat disagree	Neither agree nor disagree	Somewhat agree	Somewhat agree	Neither agree nor disagree	Somewhat agree	Very useful	Somewhat agree	Somewhat agree	Somewhat agree	Somewhat agree	Neither agree nor disagree	Neither agree nor disagree	Somewhat agree	Female	18 - 30 years	Undergraduate	3 - 4	40,001 to 60,000	Student
No	Might or might not
Yes
No	Definitely yes	Healthy Contents,Pesticide Free,Freshness,Environmentally Friendly,Tastes Better	Somewhat agree	Strongly agree	Somewhat agree	Somewhat agree	Somewhat agree	Strongly agree	Neither agree nor disagree	Somewhat disagree	Somewhat agree	Strongly agree	Somewhat disagree	Somewhat disagree	Strongly agree	Very useful	Strongly agree	Somewhat agree	Strongly agree	Somewhat agree	Somewhat agree	Somewhat agree	Somewhat disagree	Female	18 - 30 years	Undergraduate	5 or more	Above 100,001	Student	Expensive	Cheaper, and Heath benefits
No	Definitely yes	Healthy Contents,Freshness,Environmentally Friendly	Somewhat agree	Strongly agree	Neither agree nor disagree	Somewhat disagree	Somewhat disagree	Somewhat agree	Somewhat agree	Somewhat disagree	Neither agree nor disagree	Strongly agree	Somewhat agree	Strongly agree	Somewhat agree	Very useful	Strongly agree	Strongly agree	Strongly agree	Neither agree nor disagree	Somewhat disagree	Somewhat agree	Somewhat disagree	Female	18 - 30 years	Undergraduate	5 or more	Above 100,001	Student	Expense	Health
No	Might or might not																													Expensive	Health
Yes
No	Probably not																													To pricey	Lower prices
No	Probably not																													Pricey	Lower price
Yes
No	Probably yes	Healthy Contents	Strongly agree	Neither agree nor disagree	Somewhat agree	Somewhat agree	Somewhat disagree	Neither agree nor disagree	Somewhat disagree	Somewhat agree	Somewhat agree	Somewhat disagree	Somewhat disagree	Neither agree nor disagree	Somewhat agree	Not at all useful	Neither agree nor disagree	Somewhat agree	Somewhat disagree	Somewhat agree	Neither agree nor disagree	Neither agree nor disagree	Somewhat agree	Male	18 - 30 years	Undergraduate	5 or more	Above 100,001	Student
No	Probably yes	Pesticide Free	Somewhat agree	Somewhat agree	Somewhat agree	Somewhat agree	Neither agree nor disagree	Somewhat agree	Somewhat agree	Somewhat agree	Neither agree nor disagree	Somewhat agree	Strongly agree	Neither agree nor disagree	Somewhat disagree	Not at all useful	Somewhat disagree	Somewhat agree	Somewhat agree	Strongly disagree	Somewhat agree	Somewhat agree	Neither agree nor disagree	Male	18 - 30 years	Graduate	1 - 2	40,001 to 60,000	Work Full-time	to much money	price
No	Probably not																													too expensive	better food
No	Definitely yes	Healthy Contents	Somewhat agree	Somewhat agree	Somewhat agree	Somewhat agree	Somewhat agree	Somewhat agree	Somewhat agree	Neither agree nor disagree	Strongly disagree	Neither agree nor disagree	Somewhat agree	Somewhat disagree	Neither agree nor disagree	Very useful	Neither agree nor disagree	Neither agree nor disagree			Somewhat disagree	Neither agree nor disagree	Somewhat disagree	Male	18 - 30 years	Undergraduate	3 - 4	60,001 to 80,000	Work Full-time
No	Probably not																													To pricey
No	Might or might not																													Expensive	Healthy
No	Might or might not																													not my thing	better tasting food
No	Probably not																													too hard to find	more product
No	Definitely not																													not enough product	more product
No	Probably yes	Healthy Contents	Strongly agree	Somewhat agree	Strongly disagree	Neither agree nor disagree	Strongly disagree	Somewhat agree	Somewhat disagree	Neither agree nor disagree	Strongly disagree	Strongly agree	Somewhat agree	Somewhat disagree	Neither agree nor disagree	Very useful	Somewhat agree	Somewhat agree	Somewhat agree	Neither agree nor disagree	Neither agree nor disagree	Strongly disagree	Strongly disagree	Male	18 - 30 years	Undergraduate	3 - 4	Above 100,001	Student	Price
No	Definitely yes	Environmentally Friendly	Somewhat agree	Somewhat disagree	Strongly agree	Somewhat agree	Somewhat disagree	Strongly agree	Somewhat agree	Strongly agree	Neither agree nor disagree	Strongly agree	Neither agree nor disagree	Strongly agree	Somewhat agree	Very useful	Somewhat agree	Strongly agree	Somewhat agree	Strongly agree	Somewhat disagree	Somewhat agree	Neither agree nor disagree	Female	18 - 30 years	Undergraduate	3 - 4	Less than 40,000	Work Full-time	Price too high	Lower price
Yes
No	Definitely not																													They price is so expensive	If the price came dowm
No	Might or might not																													Price	If the price came down
No	Might or might not																													Too expensive	It is healthies
No	Definitely not																													Expense	Similar prices.
No	Might or might not																													Expensive	Healthy
No	Might or might not																													College student and need to by cheap which organic tends to be more expensive.	Just the fact that it is better for you and a healthier lifestyle is something that is a goal.
No	Probably yes	Healthy Contents,Freshness,Tastes Better	Somewhat agree	Strongly agree	Neither agree nor disagree	Somewhat disagree	Somewhat disagree	Strongly agree	Neither agree nor disagree	Somewhat disagree	Strongly disagree	Strongly agree	Somewhat disagree	Somewhat disagree	Somewhat agree	Extremely useful	Somewhat agree	Somewhat agree	Strongly agree	Somewhat agree	Neither agree nor disagree	Somewhat disagree	Somewhat disagree	Female	18 - 30 years	Undergraduate	5 or more	60,001 to 80,000	Student	expensive	cheaper and easier to obtain
No	Probably yes	Healthy Contents	Somewhat agree	Strongly agree	Somewhat disagree	Somewhat disagree	Neither agree nor disagree	Somewhat agree	Neither agree nor disagree	Neither agree nor disagree	Somewhat disagree	Neither agree nor disagree	Somewhat disagree	Somewhat agree	Neither agree nor disagree	Very useful	Somewhat agree	Somewhat agree	Neither agree nor disagree	Neither agree nor disagree	Somewhat disagree	Somewhat disagree	Neither agree nor disagree	Female	18 - 30 years	Graduate	3 - 4	40,001 to 60,000
No	Definitely not																													Higher price and product isn?t as good I believe	None
No	Might or might not																													Availability	Price
No	Probably yes	Healthy Contents,Pesticide Free,Freshness	Strongly agree	Somewhat agree	Neither agree nor disagree	Strongly disagree	Somewhat disagree	Somewhat agree	Somewhat disagree	Strongly disagree	Strongly disagree	Strongly agree	Somewhat agree	Somewhat agree	Somewhat agree	Moderately useful	Neither agree nor disagree	Neither agree nor disagree	Somewhat agree	Somewhat disagree	Strongly disagree	Strongly disagree	Somewhat disagree	Female	18 - 30 years	Undergraduate	3 - 4	40,001 to 60,000	Student	Expensive	More education about products
No	Might or might not																													Dont care	Cheaper
No	Probably yes
No	Might or might not																													I don?t see any need to. They are expensive
No	Definitely yes	Healthy Contents,Pesticide Free,Freshness	Strongly agree	Somewhat agree	Neither agree nor disagree	Neither agree nor disagree	Somewhat disagree	Neither agree nor disagree	Somewhat agree	Strongly disagree	Somewhat agree	Somewhat agree	Somewhat agree	Somewhat agree	Neither agree nor disagree	Moderately useful	Neither agree nor disagree	Neither agree nor disagree	Neither agree nor disagree	Somewhat disagree
No	Might or might not																													Nothing now a days in store is organic.	Farm fresh
No	Probably yes	Freshness	Somewhat disagree	Neither agree nor disagree	Somewhat agree	Neither agree nor disagree	Somewhat disagree	Neither agree nor disagree	Neither agree nor disagree	Neither agree nor disagree	Somewhat disagree	Somewhat agree	Neither agree nor disagree	Somewhat disagree	Somewhat agree	Moderately useful	Neither agree nor disagree		Neither agree nor disagree	Neither agree nor disagree	Strongly disagree	Strongly disagree	Strongly disagree	Male	18 - 30 years	Undergraduate	1 - 2	60,001 to 80,000	Work Full-time	Poor	Price
No	Definitely yes	Healthy Contents,Pesticide Free	Strongly agree	Strongly agree
No	Definitely yes	Healthy Contents,Pesticide Free,Freshness,Environmentally Friendly,Tastes Better	Strongly agree	Strongly agree	Strongly agree	Strongly agree	Strongly disagree	Strongly agree	Somewhat agree	Neither agree nor disagree	Neither agree nor disagree	Strongly agree	Somewhat disagree	Neither agree nor disagree	Strongly agree	Extremely useful	Strongly agree	Strongly agree	Strongly agree	Strongly agree	Strongly agree	Strongly agree	Somewhat agree	Female	18 - 30 years	Undergraduate	5 or more	Less than 40,000	Student
No	Might or might not
No	Probably yes	Healthy Contents,Pesticide Free	Somewhat agree	Strongly agree	Strongly disagree	Somewhat agree	Somewhat agree	Strongly agree	Somewhat agree	Neither agree nor disagree	Neither agree nor disagree	Strongly agree	Somewhat agree	Strongly agree	Neither agree nor disagree	Extremely useful	Strongly agree	Strongly agree	Somewhat agree	Somewhat agree	Somewhat agree		Somewhat agree	Female	51 - 60 years	Undergraduate	3 - 4	Above 100,001	Work Full-time	Can get expensive, but try to when I can?	Healthy and no pesticides
No	Definitely not
No	Definitely yes	Pesticide Free	Somewhat agree	Neither agree nor disagree	Somewhat agree	Neither agree nor disagree	Strongly agree	Neither agree nor disagree	Somewhat agree	Somewhat agree	Neither agree nor disagree	Somewhat agree	Neither agree nor disagree	Neither agree nor disagree	Somewhat disagree	Slightly useful	Somewhat disagree	Somewhat disagree	Somewhat agree	Somewhat agree	Neither agree nor disagree	Neither agree nor disagree	Neither agree nor disagree	Male	31 - 40 years	Graduate	3 - 4	40,001 to 60,000	Work Full-time		Peers / Health concerns
No	Might or might not																													Grant Bucket
No	Definitely yes	Environmentally Friendly	Somewhat agree	Somewhat agree	Strongly agree	Neither agree nor disagree	Somewhat disagree	Somewhat agree
No
No	Probably not
No	Probably not
No	Might or might not
No	Probably not																													expensive
No	Probably yes	Freshness	Somewhat agree	Somewhat agree
No	Might or might not
No	Probably yes	Healthy Contents,Pesticide Free,Freshness,Environmentally Friendly,Tastes Better	Strongly agree	Strongly agree	Somewhat agree	Strongly agree	Neither agree nor disagree	Somewhat agree	Strongly agree	Somewhat agree	Somewhat agree	Strongly agree	Somewhat agree	Somewhat agree	Neither agree nor disagree	Very useful	Somewhat agree	Somewhat agree	Somewhat agree	Somewhat agree	Strongly agree	Somewhat agree	Strongly agree	Female	18 - 30 years	High School	5 or more	Above 100,001	Student
No	Probably yes	Healthy Contents	Strongly agree	Strongly agree	Somewhat disagree	Somewhat agree	Somewhat agree	Somewhat agree	Somewhat agree	Somewhat disagree	Somewhat disagree	Somewhat agree	Somewhat agree	Somewhat agree	Somewhat agree	Very useful	Somewhat agree
No	Probably not																													Just don?t go out of my way to buy organic products
No	Might or might not
No	Probably not
No	Definitely yes	Healthy Contents,Pesticide Free,Freshness,Environmentally Friendly,Tastes Better	Strongly agree	Somewhat agree	Neither agree nor disagree	Somewhat agree	Neither agree nor disagree	Somewhat agree	Neither agree nor disagree	Neither agree nor disagree	Neither agree nor disagree	Somewhat agree	Neither agree nor disagree	Somewhat agree	Neither agree nor disagree	Moderately useful	Somewhat agree	Neither agree nor disagree	Somewhat agree	Neither agree nor disagree	Somewhat agree	Neither agree nor disagree		Male	18 - 30 years	Graduate	3 - 4	80,001 to 100,000	Self-Employed	No
No	Might or might not
No
No	Probably not
No	Probably yes	Healthy Contents,Freshness,Environmentally Friendly,To try something new	Somewhat agree	Strongly agree	Somewhat agree	Strongly agree	Neither agree nor disagree	Strongly agree	Somewhat agree	Neither agree nor disagree	Somewhat agree	Strongly agree	Somewhat agree	Strongly agree	Somewhat agree	Very useful	Strongly agree
No	Definitely yes	Healthy Contents,Pesticide Free,Freshness,Environmentally Friendly	Somewhat agree	Somewhat agree
No	Probably yes	Healthy Contents	Somewhat agree	Somewhat agree	Somewhat agree	Strongly disagree	Neither agree nor disagree	Neither agree nor disagree	Neither agree nor disagree
No	Probably not																													No reason
No
No	Probably yes	Healthy Contents,Freshness,Tastes Better	Somewhat agree	Somewhat agree	Somewhat agree	Neither agree nor disagree	Neither agree nor disagree	Neither agree nor disagree	Neither agree nor disagree	Neither agree nor disagree	Neither agree nor disagree	Neither agree nor disagree	Neither agree nor disagree	Neither agree nor disagree	Neither agree nor disagree	Moderately useful	Neither agree nor disagree
No	Definitely not																													money, don't know if they really do anything helpful	lower prices, more research
No	Might or might not
No
No	Probably yes	Healthy Contents,Freshness,Environmentally Friendly	Somewhat agree	Strongly agree	Somewhat agree	Strongly disagree	Somewhat agree	Neither agree nor disagree	Strongly disagree	Strongly disagree	Somewhat disagree	Somewhat agree
No
No	Probably yes	Freshness	Neither agree nor disagree	Neither agree nor disagree	Neither agree nor disagree	Neither agree nor disagree	Somewhat agree	Somewhat agree	Neither agree nor disagree	Neither agree nor disagree	Neither agree nor disagree	Somewhat agree	Somewhat disagree	Somewhat disagree	Neither agree nor disagree	Moderately useful	Somewhat agree	Somewhat agree	Somewhat agree
No	Definitely yes	Healthy Contents	Somewhat agree	Strongly agree	Neither agree nor disagree	Somewhat agree
No	Probably not
No	Probably not
No	Probably yes	Pesticide Free	Strongly agree	Somewhat agree	Somewhat disagree	Somewhat disagree
No
No	Definitely yes	Healthy Contents	Somewhat agree	Somewhat agree	Somewhat agree	Somewhat agree	Neither agree nor disagree	Strongly agree	Strongly agree	Neither agree nor disagree	Strongly agree	Somewhat agree	Strongly agree	Somewhat agree	Strongly agree	Extremely useful	Somewhat agree	Strongly agree	Strongly agree	Somewhat agree	Strongly agree	Somewhat disagree	Strongly agree	Female	18 - 30 years	High School	1 - 2	40,001 to 60,000	Work Full-time
No	Definitely yes	Healthy Contents,Pesticide Free,Freshness,Environmentally Friendly,Tastes Better
No	Definitely not																													they are a marketing scheme	nothing, maybe if the people marketing them didnt lie to consumers I wouldnt be so against them
No	Might or might not																													I buy cheaper products	Price
No	Definitely not																													I am a conventional farmer	nothing, I want to support my own industry
No	Definitely not																													they aren't any better than traditionally grown products and they market against conventional farming	if they joined in supporting conventional farmers and dropped the fear marketing scheme
No	Definitely not																													I farm cash crop conventionally	nothing, organic products are no better then conventionally produced products (its been tested many times) and conventionally grown products have a lower environmental impact
No	Definitely not																													my family farms conventionally, organic marketing is irresponsible and i wont support their false claims	I will never buy organic product and avoid them at all costs
No	Might or might not																													Cost	Performance
No	Probably yes	Pesticide Free,Environmentally Friendly	Strongly agree	Strongly agree	Neither agree nor disagree	Somewhat agree	Somewhat agree	Strongly agree	Neither agree nor disagree	Neither agree nor disagree	Neither agree nor disagree	Strongly agree	Somewhat agree	Strongly agree	Neither agree nor disagree	Extremely useful	Somewhat agree	Somewhat agree	Strongly agree	Strongly agree	Somewhat agree	Somewhat disagree	Neither agree nor disagree	Female	51 - 60 years	Undergraduate	1 - 2	60,001 to 80,000	Work Full-time	Costs, but I buy when it's affordable.	Price. Lately, I have been purchasing more organic products than in past.
No	Might or might not																													Max is a dingus	Not being poor
No	Probably yes	Healthy Contents,Freshness,Tastes Better	Somewhat agree	Neither agree nor disagree	Neither agree nor disagree	Somewhat agree	Somewhat agree	Somewhat agree	Strongly agree	Somewhat agree	Somewhat agree	Strongly agree	Strongly agree	Somewhat agree	Strongly disagree	Moderately useful	Neither agree nor disagree	Somewhat agree	Neither agree nor disagree	Somewhat disagree	Somewhat agree	Neither agree nor disagree	Strongly disagree	Female	41 to 50 years	Graduate	3 - 4	60,001 to 80,000	Work Full-time	money	health
No
No	Definitely not																													Expensive for a product that can potentially be more harmful because they are not sprayed
No	Might or might not
